# Supplementary material for: Creation of an incus recess for a middle-ear microphone using a drill or laser ablation: a comparison of equivalent noise level and middle ear transfer function
Source: Eur Arch Otorhinolaryngol. 2022 Jul 14;280(2):661–9. doi: 10.1007/s00405-022-07532-2 (PMC9849174; doi:10.1007/s00405-022-07532-2)
Supplement: Supplementary file 2 — Online Resource 2 is an Excel spreadsheet containing middle-ear transfer functions that were recorded before and after creation of an incus recess using a drill or laser ablation. The spreadsheet also contains the demographics of the cadavers and the parameters for each experiment [file 405_2022_7532_MOESM2_ESM.xlsx]

## Sheet: Title_page
European Archives of Oto-Rhino-Laryngology Head & Neck
Creation of an incus recess for a middle-ear microphone using a drill or laser ablation: A comparison of equivalent noise level and middle ear transfer function
<Placeholder for author list>
<Placeholder for author afficiliations>
<Placeholder for email address of corresponding author>

## Sheet: List_of_experiments
																Tympanometry
Experiment Number	Date	Paper cadaver designator 1st draft	Keele cadaver number	Ear	Age (years)	Probe mic calibration (mV RMS)	LDV range (mm / sec / V)	Probe mic distance from drum (mm)	LDV angle (degrees)	Reflective tape position	Laser or Drill	Laser power (W)	Laser Pulse duration (ms)	Drill size (mm)	Drill Type	Ear canal volume (cm3)	Compliance (cm3)	Middle ear pressure (daPa)
17	11th May 2016	C1L-L	K201512	Left	61	48.9	50	3	40	PC	Laser	3	600	-	-	0.5	0.1	-70
18	13th May 2016	C1R-D	K201512	Right	61	48.5	50	3	30	PC	Drill			0.6	Cutting 64000 rpm	0.5	0.3	-95
19	16th May 2016	C14R-L	K201516	Right	76	51.3	50	3	40	PC	Laser	3	600			1	0.3	-50
21	27th May 2016	C2R-D	K201421	Right	74	49.4	50	3	40	PC	Drill			0.6	Cutting 64000 rpm	0.7	0.2	-130
22	31st May 2016	C3L-L	K201422	Left	83	48.95	50	3	40	PC	Laser	3	600			0.8	0.7	25
23	13th Jun 2016	C4L-D	K20158	Left	88	47.7	50	2	10	PC	Drill			0.6	Cutting 64000 rpm	0.9	0.7	80
24	16th Jun 2016	C4R-D	K20158	Right	88	48.7	50	2	20	PC	Drill			0.6	Cutting 64000 rpm	1	1.3	-10
25	28th Jun 2016	C5L-L	K201612	Left	89	48	50	2	15	PC	Laser	3	600			0.8	0.3	-35
26	29th Jun 2016	C5R-L	K201612	Right	89	47.5	50	3	15	PC	Laser	3	600			0.7	1.3	-50
27	30th Jun 2016	C6L-D	S161362	Left	90	50.45	50	3	30	PC	Drill			1	Cutting 64000 rpm	0.9	1.3	100
28	5th Jul 2016	C7R-D	S161370	Right	73	48.4	50	2	35	PC	Drill			0.6	Cutting 64000 rpm	0.8	1	-10
29	8th Jul 2016	C8R-L	S160986	Right	72	49.4	50	2	40	PC	Laser	3	600			0.6	0.7	0
30	11th Jul 2016	C8L-D	S160986	Left	72	48.6	50	2	20	PC	Drill			0.6	Cutting 80000 rpm	0.5	0.6	10
31	12th Jul 2016	C9L-L	K201610	Left	75	47.8	50	3	40	PC	Laser	4	400			0.9	0.4	45
32	13th Jul 2016	C9R-D	K201610	Right	75	48.2	50	2	30	PC	Drill			0.6	Cutting 80000 rpm	0.9	0.5	10
33	14th Jul 2016	C10L-L	S161395	Left	84	48.2	50	2	40	PC	Laser	4	400			0.8	0.6	-15
34	19th Jul 2016	C11L-L	K201613	Left	88	48.8	50	2	30	PC	Laser	4	400			0.7	0.3	-15
35	27th Jul 2016	C11R-D	K201613	Right	88	47.8	50	2	20	FP	Drill			0.6	Cutting 80000 rpm	0.7	0.2	10
36	28th Jul 2016	C12R-D	K201608	Right	101	47.6	50	2	45	FP	Drill			0.6	Cutting 80000 rpm	0.5	0.2	80
37	2nd Aug 2016	C13L-L	S161329	Left	74	46.4	50	2	50	PC	Laser	4	400			0.6	0.1	105
38	8th Aug 2016	C12L-L	K201608	Left	101	48.3	50	2	45	PC	Laser	4	400			0.6	0.6	0
39	10th Aug 2016	C7L-D	S161370	Left	73	48.1	50	2	20	FP	Drill			0.6	Cutting 80000 rpm	0.9	0.4	70
40	11th Aug 2016	C10R-L	S161395	Right	84	43.6	50	2	50	PC	Laser	4	400			0.8	1	-15

## Sheet: Inclusion_criteria
MAD threshold		3
Max outliers		2		Exclude all data from cadaver if more than max outliers are outside the MAD threshold, else just individual points that are out of bounds

## Sheet: dB Change
dB change in METF after recess
	Valid measurements		Standard error of skew	Standard error of kurtosis
Laser	8		0.265908	0.52357
Drill	9		0.239046	0.466569
		Cadaver
METF OK		FALSE	TRUE	TRUE	FALSE	TRUE	FALSE	FALSE	FALSE	TRUE	TRUE	TRUE	TRUE	TRUE	TRUE	TRUE	TRUE	TRUE	TRUE	TRUE	TRUE	TRUE	TRUE	TRUE
Recess METF exists		TRUE	TRUE	TRUE	TRUE	FALSE	TRUE	FALSE	TRUE	TRUE	TRUE	TRUE	TRUE	TRUE	TRUE	TRUE	TRUE	TRUE	TRUE	TRUE	TRUE	TRUE	TRUE	TRUE
Method		Laser	Drill	Drill	Laser	Drill	Drill	Laser	Laser	Drill	Drill	Laser	Drill	Laser	Drill	Laser	Laser	Drill	Drill	Laser	Laser	Drill	Laser	Laser
		C1L-L	C1R-D	C2R-D	C3L-L	C4L-D	C4R-D	C5L-L	C5R-L	C6L-D	C7R-D	C8R-L	C8L-D	C9L-L	C9R-D	C10L-L	C11L-L	C11R-D	C12R-D	C13L-L	C12L-L	C7L-D	C10R-L	C14R-L
Frequency (Hz)	109		1.78353	4.15519						2.04639	-2.32066	-1.5415	1.35391	1.89186	0.697163	1.6114	1.04405	-6.16177	-0.309846	-1.44296	-0.158964	-0.0955586	-0.0601217	1.82336
	125		2.97486	-2.21765						2.01012	1.04835	-1.939	1.28834	1.62528	0.979973	1.35489	-1.45335	-7.05907	1.17178	-2.77256	-4.65343	-1.54095	1.88129	0.638859
	144		2.45918	-9.35445						2.12191	-0.228441	-1.31478	1.36641	-1.81525	-0.772577	2.03324	0.109512	-6.82328	1.7375	-2.3355	-3.43713	0.248331	0.724291	2.04916
	165		1.53808	-4.31306						1.77641	-0.346032	-1.73624	1.20866	0.106793	-1.31623	1.85878	-0.0654865	-7.01634	1.29413	-2.04488	-4.06249	1.96682	0.742575	0.276328
	189		0.819061	0.675187						1.7111	0.243434	-1.70354	1.37806	-0.332572	-1.19364	1.72126	0.384093	-6.69307	1.77517	-2.31419	-2.99862	0.756527	1.15489	2.17028
	218		0.395477	-7.03984						2.32115	0.197957	-1.95404	1.16578	0.350033	-0.329858	1.4638	0.158202	-6.29778	1.43781	-2.44432	-3.9229	0.612821	0.869456	-0.183908
	250		0.532277	-12.4256						1.95858	-0.695562	-2.00807	1.10976	2.50355	-2.15515	1.9222	-0.403946	-6.77616	1.62676	-3.52982	-3.09003	0.944177	0.899131	-0.398536
	287		0.0198248	-7.90281						1.70417	0.0462073	-2.07826	0.890188	-1.00331	-0.360438	1.65593	-1.21951	-7.97753	1.31479	-3.33531	-3.39345	0.795248	0.881692	0.591954
	330		0.458979	-8.98784						1.60919	0.224765	-1.7131	1.13009	-0.674024	-0.314277	1.68293	-0.765795	-8.49939	1.44851	-3.53927	-3.59398	0.82653	0.660898	1.08892
	379		-0.275115	-7.27763						2.12767	-0.150203	-1.97157	1.45888	-0.187334	-0.537535	1.74306	-0.868209	-9.21915	1.42642	-3.93087	-3.9614	0.605668	0.507039	0.666093
	435		0.477566	-6.79443						1.80004	0.112755	-2.26175	0.991951	-0.766989	-0.29737	1.87916	-0.757112	-7.49427	1.6441	-4.36436	-4.16259	0.782965	0.59746	0.981536
	500		1.66762	0.513535						2.6294	0.490042	-1.9943	-0.316018	-0.262185	-1.0279	1.54413	-1.24596	-4.98215	1.51565	-4.45046	-3.99614	0.734628	0.774698	0.432917
	574		4.47082	-7.14184						3.98716	0.638304	-1.65642	-0.493549	-0.028697	-0.869205	1.4875	-1.32526	-6.37583	1.22762	-4.98391	-3.4218	0.608632	0.608318	0.551215
	660		8.60239	-8.58873						4.73604	0.826144	-0.771278	-0.410775	-0.575261	-0.518483	1.75855	-1.49434	-5.45599	0.999771	-5.98964	-3.79536	0.329694	0.568531	0.24133
	758		1.12541	-8.61323						4.09655	0.592914	-0.50706	-0.776253	-0.880359	-0.522798	1.89272	-1.48833	-5.93174	0.638178	-5.68927	-3.93105	-0.0114085	0.190807	-0.165926
	871		1.15551	-9.01952						5.23594	0.585139	0.00857161	-0.200636	-0.69676	-0.622439	1.67601	-3.6204	-5.01454	0.58048	-5.66033	-4.14997	0.0454439	0.21261	0.0330434
	1000		1.61255	-10.1443						7.53975	1.29129	0.317092	0.588241	-0.195217	-0.445682	1.23342	-2.42934	-2.41713	0.909184	-3.71827	-4.50545	0.696311	0.986877	0.198281
	1149		0.71792	-11.5152						5.91131	0.513876	0.310227	1.03137	-0.275153	-0.809388	0.937635	2.55514	1.30695	0.515152	-4.69598	-4.30607	0.99069	3.34493	-0.0670484
	1320		0.575405	-11.2249						4.56419	0.593285	1.55014	1.32929	-1.38253	-1.10919	1.69514	1.34299	-1.40401	0.321458	-3.12804	-5.19744	0.468919	2.42279	-0.272459
	1516		2.96878	-11.4681						7.3397	-0.363932	2.35321	1.20639	-2.58936	-1.08522	3.05235	-0.262347	-0.247552	-0.161044	-1.59393	-2.22917	0.747466	0.619601	-0.0487912
	1741		8.05862	-9.64953						9.49263	1.11576	0.944147	1.34357	0.802406	-1.23689	2.25442	1.55133	1.82253	-1.08516	2.00557	-0.237099	1.1588	1.47053	1.4143
	2000		10.2787	-5.1419						7.56436	-0.363133	0.104537	1.17519	1.70318	-2.65431	2.24717	3.54712	3.98551	0.316546	2.163	-2.38923	0.946911	2.35374	2.52669
	2297		8.08369	-3.63097						7.84051	-0.798373	1.49803	0.455182	0.119696	-3.78178	-0.564883	3.89745	4.77222	-0.257832	0.17906	-13.7795	0.0625303	2.5819	1.17528
	2639		6.06286	-2.20266						13.7943	0.972494	1.52812	0.34124	-1.28677	-4.0787	-1.88258	3.85177	5.33798	0.81725	-1.6016	-23.5711	0.261806	2.14635	0.806744
	3000		5.44058	-0.704874						14.8962	2.1193	0.556092	0.482711	-0.230811	-3.05107	-1.59595	4.91323	5.3586	1.55691	-2.16338	-17.7702	-1.59647	0.354374	1.32414
	3031		5.24956	-0.555348						14.2974	1.30556	0.499901	0.594033	0.807461	-3.35354	-1.59297	5.07691	5.07175	1.36155	-2.03796	-17.4289	-2.31841	1.01894	0.94865
	3482		3.79691	3.79699						10.2354	2.91921	-5.16459	1.52214	0.947113	-1.766	-0.502683	8.48161	0.371797	-0.601491	-6.57364	-13.7644	0.642271	0.101907	0.851081
	4000		2.81672	5.98399						5.03784	6.35107	-4.9723	2.4793	1.10465	-3.66056	3.85212	5.34629	5.1913	-0.894292	-8.06634	-12.0097	-0.331396	1.04602	0.045086
	4595		3.99288	7.33855						-2.62207	7.04946	-0.248959	2.31922	0.954811	-4.10384	5.65726	3.72136	7.02689	-1.75255	-8.40676	-13.8431	1.12623	3.2796	1.70237
	5000		4.16676	9.80472						2.60222	8.47552	0.00358582	1.96929	0.638972	-4.26208	6.41289	5.20416	3.59734	-0.263375	-8.29182	-14.3246	1.66327	1.73243	6.63934
	5278		3.20916	12.5695						9.94444	8.81804	-0.0625807	1.61045	1.48211	-4.75877	4.67781	5.50691	1.45669	0.430324	-6.68066	-14.8662	-0.17315	-2.38756	5.57097
	6063		-1.60569	15.4766						13.6345	5.35764	1.04321	1.24744	0.756603	-5.10692	3.4879	6.51018	-1.29657	1.90851	-3.60071	-13.7252	-1.64286	-0.866382	3.68437
	6964		-2.13387	9.63405						9.0677	5.55889	-0.0518608	0.846718	0.794538	-6.85235	2.1429	7.91674	-2.67486	3.63814	-0.354911	-5.94414	-3.83338	-0.0506527	3.21392
	8000		-1.57866	10.8987						8.17099	8.63279	-1.32102	1.29342	2.02481	-9.02651	2.39638	11.1864	-0.973736	6.72473	1.02138	-26.8451	-7.09589	-0.429379	4.57152
	9190		-2.33254	7.29912						4.72301	2.75901	-1.53814	2.14132	-0.239812	-6.95747	0.717718	15.5442	-3.01684	-17.5583	2.0263	-21.7639	-10.5892	0.579947	6.96026
	10556		-0.61556	5.31171						4.03405	-6.45394	-7.01886	2.30736	-1.9565	-8.12072	-0.979939	2.13217	-6.70669	-0.895249	1.7762	-16.4254	-17.6178	1.41962	6.45679
		C1L-L	C1R-D	C2R-D	C3L-L	C4L-D	C4R-D	C5L-L	C5R-L	C6L-D	C7R-D	C8R-L	C8L-D	C9L-L	C9R-D	C10L-L	C11L-L	C11R-D	C12R-D	C13L-L	C12L-L	C7L-D	C10R-L	C14R-L
Mean change all frequencies			2.41584	-2.01268						5.5539	1.58664	-0.96701	1.03969	0.0898604	-2.37172	1.69255	2.29396	-2.256	0.404423	-3.07139	-8.37931	-0.800662	0.914976	1.62495
Mean change < 1000 Hz			1.76284	-5.8958						2.61699	0.0790696	-1.5714	0.69655	-0.0465761	-0.572547	1.70535	-0.81324	-6.73613	1.22055	-3.67673	-3.54558	0.475598	0.700848	0.674789
Mean change 1000 to 4000 Hz			4.80414	-5.67644						9.40689	0.84594	0.408809	0.915397	-0.143636	-2.12471	0.480097	2.9569	2.17806	0.335683	-1.92411	-9.56169	0.187347	1.58199	0.80517
Mean change >= 4000 Hz			0.657689	9.36855						6.06585	5.17205	-1.5741	1.80161	0.617798	-5.87214	3.15167	7.00761	0.289281	-0.962456	-3.39748	-15.5275	-4.27714	0.480403	4.31607
Max absolute change			10.2787	15.4766						14.8962	8.81804	7.01886	2.4793	2.58936	9.02651	6.41289	15.5442	9.21915	17.5583	8.40676	26.8451	17.6178	3.34493	6.96026
Max positive change			10.2787	15.4766						14.8962	8.81804	2.35321	2.4793	2.50355	0.979973	6.41289	15.5442	7.02689	6.72473	2.163	0	1.96682	3.34493	6.96026
Max negative change			2.33254	12.4256						2.62207	6.45394	7.01886	0.776253	2.58936	9.02651	1.88258	3.6204	9.21915	17.5583	8.40676	26.8451	17.6178	2.38756	0.398536
Max abs change > 20 dB			FALSE	FALSE						FALSE	FALSE	FALSE	FALSE	FALSE	FALSE	FALSE	FALSE	FALSE	FALSE	FALSE	TRUE	FALSE	FALSE	FALSE
Max pos change > 6 dB			TRUE	TRUE						TRUE	TRUE	FALSE	FALSE	FALSE	FALSE	TRUE	TRUE	TRUE	TRUE	FALSE	FALSE	FALSE	FALSE	TRUE
Max neg change > 20 dB			FALSE	FALSE						FALSE	FALSE	FALSE	FALSE	FALSE	FALSE	FALSE	FALSE	FALSE	FALSE	FALSE	TRUE	FALSE	FALSE	FALSE
# Laser max abs change > 20 dB				1
# Drill max abs change > 20 dB				0
# Laser max pos change > 6 dB				3
# Drill max pos change > 6 dB				6
# Laser max neg change > 20 dB				1
# Drill max neg change > 20 dB				0
Laser
		Mean	Median	Standard deviation	Standard error	Skew	Absolute z-score for skew	Excess kurtosis	Absolute z-score for excess kurtosis
Frequency (Hz)	109	0.395892	0.491965	1.40529	0.496844	-0.109781	0.412853	-1.63139	3.1159
	125	-0.664753	-0.407246	2.39353	0.846241	-0.251154	0.944514	-1.08795	2.07794
	144	-0.498307	-0.602635	2.04155	0.721796	0.268877	1.01117	-1.44618	2.76216
	165	-0.615578	0.0206532	1.88099	0.665031	-0.528206	1.98642	0.270839	0.517292
	189	-0.2398	0.0257605	1.92925	0.682092	-0.0891203	0.335155	-1.596	3.0483
	218	-0.707959	-0.0128529	1.86136	0.658089	-0.556805	2.09398	-0.653929	1.24898
	250	-0.513191	-0.401241	2.23691	0.790867	-0.0242445	0.0911764	-1.42352	2.71887
	287	-0.987531	-1.11141	1.90941	0.675077	0.389252	1.46386	-1.48051	2.82773
	330	-0.856678	-0.71991	2.00008	0.707135	-0.019932	0.0749582	-1.26417	2.41452
	379	-1.0004	-0.527772	2.1231	0.750631	-0.160265	0.602709	-1.16284	2.22098
	435	-1.10683	-0.76205	2.3208	0.820527	-0.0644303	0.242303	-1.25331	2.39377
	500	-1.14966	-0.754074	2.20299	0.778876	-0.218899	0.823212	-1.14251	2.18216
	574	-1.09613	-0.676981	2.21435	0.782891	-0.510713	1.92064	-0.344225	0.657457
	660	-1.25718	-0.673269	2.51479	0.889113	-0.783864	2.94788	0.605493	1.15647
	758	-1.32231	-0.69371	2.41207	0.852795	-0.618405	2.32563	0.410942	0.784885
	871	-1.52465	-0.344094	2.59431	0.917228	-0.303772	1.14239	-1.22709	2.3437
	1000	-1.01408	0.00153166	2.21916	0.784592	-0.471536	1.77331	-1.31808	2.51749
	1149	-0.27454	0.121589	2.8974	1.02439	-0.56925	2.14078	-0.597646	1.14148
	1320	-0.371178	0.535266	2.68944	0.950859	-0.852206	3.20489	-0.294281	0.562066
	1516	-0.0873039	-0.155569	2.05159	0.725347	0.373346	1.40404	-1.06258	2.02949
	1741	1.2757	1.44242	0.778848	0.275364	-0.789557	2.96929	1.16449	2.22414
	2000	1.53203	2.20508	1.85465	0.655716	-1.37394	5.16698	2.60314	4.97189
	2297	-0.611622	0.677173	5.5127	1.94903	-2.25555	8.48245	6.46487	12.3477
	2639	-2.50113	-0.240012	8.74843	3.09304	-2.34555	8.82092	6.78106	12.9516
	3000	-1.82656	0.0617815	6.78968	2.40051	-2.05844	7.74117	5.88346	11.2372
	3031	-1.58849	0.653681	6.74945	2.38629	-2.05746	7.73747	5.85085	11.1749
	3482	-1.95295	-0.200388	6.57544	2.32477	-0.17309	0.650939	0.975446	1.86307
	4000	-1.70677	0.545551	6.05282	2.13999	-0.536985	2.01944	-0.665828	1.27171
	4595	-0.897924	1.32859	6.7224	2.37673	-1.13139	4.25481	0.795545	1.51946
	5000	-0.248135	1.1857	7.45611	2.63613	-1.03395	3.88839	0.487747	0.931578
	5278	-0.844905	0.709763	7.08187	2.50382	-1.08668	4.08668	1.11096	2.12189
	6063	-0.33875	0.899904	6.22163	2.19968	-1.38129	5.19461	3.0873	5.89663
	6964	0.958317	0.371943	3.8977	1.37804	0.349795	1.31548	2.00369	3.82698
	8000	-0.924375	1.5231	11.1655	3.94759	-1.92091	7.22396	5.55787	10.6153
	9190	0.285821	0.648832	10.4913	3.70922	-0.906902	3.41058	3.38069	6.457
	10556	-1.82449	0.219838	7.05713	2.49507	-1.65093	6.20867	2.20551	4.21245
Drill
		Mean	Median	Standard deviation	Standard error	Skew	Absolute z-score for skew	Excess kurtosis	Absolute z-score for excess kurtosis
Frequency (Hz)	109	0.127595	0.697163	2.96363	1.0478	-1.13966	4.28592	1.98144	3.78448
	125	-0.149363	1.04835	3.05992	1.08184	-1.64044	6.1692	2.85181	5.44684
	144	-1.02727	0.248331	4.19393	1.48278	-1.44026	5.41638	0.863462	1.64918
	165	-0.578617	1.20866	3.14635	1.1124	-1.38264	5.19968	0.970871	1.85433
	189	-0.0586857	0.756527	2.64403	0.934808	-2.40979	9.06249	6.20191	11.8454
	218	-0.837386	0.395477	3.39861	1.20159	-1.40804	5.29523	0.486625	0.929436
	250	-1.76455	0.532277	4.82581	1.70618	-1.70186	6.40018	2.35518	4.49831
	287	-1.27448	0.0462073	3.83515	1.35593	-1.49394	5.61827	0.529231	1.01081
	330	-1.34483	0.458979	4.23898	1.49871	-1.53793	5.78369	0.611057	1.1671
	379	-1.31567	-0.150203	4.05928	1.43517	-1.47176	5.53486	0.79401	1.51653
	435	-0.975188	0.477566	3.56439	1.2602	-1.48011	5.56623	0.556002	1.06194
	500	0.13609	0.513535	2.20361	0.779092	-1.70798	6.42322	3.79004	7.23883
	574	-0.438654	0.608632	4.01707	1.42025	-0.740087	2.78324	-0.213649	0.408062
	660	0.0577839	0.329694	5.02697	1.7773	-0.109829	0.413035	0.598031	1.14222
	758	-1.04471	-0.0114085	3.8606	1.36493	-1.09972	4.13571	0.962093	1.83756
	871	-0.806069	0.0454439	4.03901	1.42801	-0.961741	3.61682	1.68907	3.22605
	1000	-0.0410816	0.696311	4.63283	1.63795	-0.970886	3.65121	3.43268	6.55628
	1149	-0.148596	0.71792	4.64757	1.64316	-1.98341	7.459	5.79174	11.062
	1320	-0.653954	0.468919	4.31504	1.5256	-2.05182	7.71628	5.66687	10.8235
	1516	-0.118168	-0.161044	4.9685	1.75663	-1.33108	5.00578	4.12439	7.87743
	1741	1.22448	1.1588	5.53503	1.95693	-0.406001	1.52685	1.3935	2.66154
	2000	1.78977	0.946911	4.8208	1.70441	0.545177	2.05024	-0.0813686	0.155411
	2297	1.41613	0.0625303	4.47138	1.58087	0.559901	2.10562	-1.07242	2.04828
	2639	2.3674	0.81725	5.343	1.88903	1.24475	4.68113	1.84526	3.52437
	3000	2.72243	1.55691	5.39688	1.90808	1.55025	5.83003	2.90872	5.55554
	3031	2.40583	1.30556	5.32028	1.881	1.48624	5.5893	2.71708	5.18952
	3482	2.32414	1.52214	3.53294	1.24908	1.4417	5.42181	2.82675	5.39899
	4000	2.55266	2.81672	3.50391	1.23882	-0.656994	2.47076	-0.779173	1.48819
	4595	2.26386	2.31922	4.41842	1.56215	-0.163191	0.613712	-1.62863	3.11062
	5000	3.08374	2.60222	4.24758	1.50175	0.0492834	0.18534	0.308287	0.588818
	5278	3.67852	1.61045	5.59836	1.97932	0.341312	1.28357	-0.772994	1.47639
	6063	3.10806	1.24744	7.11885	2.51689	0.984463	3.70227	-0.227093	0.43374
	6964	1.47234	0.846718	5.84957	2.06814	0.173051	0.650791	-1.33967	2.55872
	8000	1.89398	1.29342	7.1585	2.53091	-0.305956	1.15061	-1.33781	2.55516
	9190	-2.61466	-2.33254	7.98146	2.82187	-0.725116	2.72694	-0.0717016	0.136947
	10556	-3.1952	-0.895249	7.26356	2.56806	-0.842146	3.16706	0.536356	1.02442

## Sheet: Change
Change in METF after recess
	Valid measurements		Standard error of skew	Standard error of kurtosis
Laser	8		0.265908	0.52357
Drill	9		0.239046	0.466569
		Cadaver
METF OK		FALSE	TRUE	TRUE	FALSE	TRUE	FALSE	FALSE	FALSE	TRUE	TRUE	TRUE	TRUE	TRUE	TRUE	TRUE	TRUE	TRUE	TRUE	TRUE	TRUE	TRUE	TRUE	TRUE
Recess METF exists		TRUE	TRUE	TRUE	TRUE	FALSE	TRUE	FALSE	TRUE	TRUE	TRUE	TRUE	TRUE	TRUE	TRUE	TRUE	TRUE	TRUE	TRUE	TRUE	TRUE	TRUE	TRUE	TRUE
Method		Laser	Drill	Drill	Laser	Drill	Drill	Laser	Laser	Drill	Drill	Laser	Drill	Laser	Drill	Laser	Laser	Drill	Drill	Laser	Laser	Drill	Laser	Laser
		C1L-L	C1R-D	C2R-D	C3L-L	C4L-D	C4R-D	C5L-L	C5R-L	C6L-D	C7R-D	C8R-L	C8L-D	C9L-L	C9R-D	C10L-L	C11L-L	C11R-D	C12R-D	C13L-L	C12L-L	C7L-D	C10R-L	C14R-L
Frequency (Hz)	109		0.227939	0.613466						0.265667	-0.234462	-0.162615	0.16868	0.243349	0.0835729	0.203844	0.127723	-0.508061	-0.0350436	-0.153061	-0.0181349	-0.0109413	-0.00689786	0.233581
	125		0.408454	-0.225328						0.260392	0.128282	-0.200074	0.15989	0.205769	0.119434	0.168811	-0.154074	-0.556344	0.144429	-0.273272	-0.414767	-0.162563	0.241837	0.0763238
	144		0.327269	-0.659374						0.27672	-0.0259574	-0.14047	0.170363	-0.188595	-0.0851052	0.263752	0.0126879	-0.544136	0.221448	-0.235768	-0.326801	0.0290028	0.0869625	0.266071
	165		0.193725	-0.391379						0.226932	-0.0390553	-0.181181	0.149299	0.0123709	-0.140613	0.238622	-0.00751106	-0.554156	0.160664	-0.209765	-0.373566	0.254126	0.089253	0.0323249
	189		0.098887	0.0808349						0.217742	0.0284228	-0.178092	0.171933	-0.037565	-0.128399	0.219166	0.0452126	-0.53725	0.226756	-0.233891	-0.291941	0.091004	0.142207	0.283849
	218		0.0465834	-0.555361						0.306344	0.0230523	-0.201458	0.14364	0.0411221	-0.0372643	0.18356	0.0183806	-0.515704	0.180023	-0.245283	-0.363417	0.0731022	0.105281	-0.0209506
	250		0.0631973	-0.760824						0.252937	-0.076957	-0.20641	0.136287	0.334066	-0.219734	0.247699	-0.0454412	-0.541655	0.205974	-0.333946	-0.299354	0.114831	0.109064	-0.0448464
	287		0.00228502	-0.597413						0.21677	0.00533398	-0.212796	0.107923	-0.109089	-0.0406478	0.210031	-0.13099	-0.600862	0.163428	-0.318863	-0.323407	0.0958785	0.106839	0.0705272
	330		0.0542629	-0.64469						0.203537	0.0262147	-0.178997	0.138949	-0.0746654	-0.0355357	0.213799	-0.0843906	-0.624136	0.181478	-0.334671	-0.338849	0.0998323	0.0790583	0.133564
	379		-0.0311774	-0.567368						0.277566	-0.0171441	-0.203067	0.182888	-0.0213367	-0.0600099	0.22223	-0.095123	-0.654027	0.178476	-0.364001	-0.366232	0.0722188	0.0601125	0.0797038
	435		0.0565214	-0.542619						0.230275	0.013066	-0.229252	0.120979	-0.0845164	-0.0336565	0.241532	-0.0834748	-0.578025	0.208385	-0.394963	-0.380744	0.0943298	0.071206	0.119636
	500		0.21166	0.0609056						0.353537	0.05804	-0.20515	-0.035729	-0.0297342	-0.111607	0.194555	-0.133633	-0.436502	0.190646	-0.400931	-0.368762	0.0882569	0.0932888	0.0511044
	574		0.673173	-0.560552						0.582552	0.076255	-0.173621	-0.0552377	-0.00329842	-0.0952268	0.186793	-0.141507	-0.520036	0.15181	-0.436616	-0.325612	0.0725847	0.0725459	0.0655179
	660		1.69228	-0.627982						0.725051	0.0997835	-0.0849684	-0.0461914	-0.0640838	-0.0579459	0.224412	-0.158057	-0.466419	0.121989	-0.498215	-0.354001	0.038687	0.0676443	0.0281737
	758		0.138336	-0.62903						0.602609	0.0706455	-0.0567061	-0.0854923	-0.0963879	-0.0584138	0.243471	-0.157474	-0.494859	0.0762394	-0.480559	-0.364014	-0.00131259	0.0222105	-0.0189216
	871		0.142288	-0.645983						0.827246	0.0696875	0.00098733	-0.0228343	-0.0770844	-0.0691535	0.212832	-0.340856	-0.438599	0.069114	-0.478825	-0.379843	0.00524563	0.0247797	0.00381151
	1000		0.204003	-0.688981						1.38225	0.160285	0.0371811	0.0700697	-0.0222245	-0.0500168	0.152579	-0.24398	-0.242917	0.110348	-0.348242	-0.404712	0.0834666	0.120325	0.0230905
	1149		0.0861655	-0.734394						0.974992	0.0609473	0.0363616	0.126078	-0.0311817	-0.0889744	0.113991	0.342014	0.162378	0.0611031	-0.417628	-0.390889	0.120816	0.469761	-0.00768951
	1320		0.0684895	-0.725366						0.691256	0.0706912	0.195382	0.165371	-0.147148	-0.119883	0.215505	0.167212	-0.149254	0.0377026	-0.302414	-0.450297	0.0554701	0.321719	-0.0308812
	1516		0.407469	-0.732949						1.32801	-0.0410336	0.311175	0.148999	-0.257781	-0.11745	0.421077	-0.0297523	-0.0280982	-0.0183701	-0.167655	-0.226355	0.0898664	0.0739401	-0.00560155
	1741		1.5289	-0.670752						1.98285	0.137072	0.114827	0.167289	0.0967819	-0.132727	0.296346	0.195546	0.233464	-0.117444	0.259733	-0.0269278	0.14272	0.184477	0.176834
	2000		2.2654	-0.446771						1.38901	-0.0409454	0.012108	0.144879	0.216631	-0.26331	0.295265	0.504374	0.582252	0.0371159	0.282773	-0.240481	0.115181	0.311255	0.337625
	2297		1.53621	-0.341658						1.46618	-0.0878183	0.188232	0.0538022	0.0138759	-0.35299	-0.0629649	0.56629	0.732252	-0.0292478	0.0208291	-0.795344	0.00722504	0.346155	0.144891
	2639		1.00975	-0.22399						3.89459	0.118471	0.192356	0.0400686	-0.137694	-0.374734	-0.194861	0.558076	0.848838	0.0986579	-0.168389	-0.93371	0.0306004	0.280316	0.0973298
	3000		0.870808	-0.0779461						4.55662	0.276336	0.0661163	0.0571475	-0.0262231	-0.296205	-0.167848	0.760602	0.853232	0.196315	-0.220473	-0.870732	-0.167898	0.0416425	0.16468
	3031		0.830113	-0.0619358						4.18642	0.162192	0.0592416	0.0707834	0.0974204	-0.320291	-0.167562	0.794096	0.793029	0.169707	-0.209136	-0.865551	-0.234263	0.124468	0.115405
	3482		0.548265	0.548279						2.24916	0.399461	-0.448214	0.191536	0.115207	-0.183982	-0.0562307	1.6551	0.043734	-0.0669059	-0.530843	-0.794988	0.0767467	0.0118016	0.102945
	4000		0.383045	0.991588						0.786044	1.07756	-0.435862	0.330348	0.135619	-0.343897	0.558138	0.850607	0.817879	-0.0978362	-0.604922	-0.749092	-0.0374347	0.127979	0.00520422
	4595		0.583595	1.3277						-0.260571	1.25151	-0.0282556	0.306053	0.116196	-0.376541	0.918063	0.534857	1.24566	-0.182717	-0.620107	-0.796836	0.138443	0.458747	0.216518
	5000		0.615615	2.09198						0.349308	1.65324	0.000412918	0.254482	0.0763378	-0.387797	1.0924	0.820573	0.513098	-0.029867	-0.615046	-0.807793	0.211054	0.220735	1.14767
	5278		0.446964	3.25083						2.14212	1.75996	-0.00717898	0.203712	0.186056	-0.421822	0.713525	0.885148	0.182591	0.0507906	-0.536589	-0.819412	-0.0197373	-0.240335	0.899104
	6063		-0.168781	4.94058						3.80532	0.853028	0.127613	0.154442	0.0910136	-0.444539	0.494153	1.11597	-0.138667	0.245734	-0.339361	-0.79406	-0.172331	-0.0949327	0.528334
	6964		-0.21782	2.03181						1.84044	0.896464	-0.00595291	0.102392	0.095789	-0.545658	0.279809	1.48792	-0.265051	0.520222	-0.040037	-0.495579	-0.356823	-0.00581464	0.447759
	8000		-0.16619	2.50701						1.56183	1.70171	-0.141087	0.160569	0.262526	-0.646268	0.317708	2.6251	-0.10605	1.16888	0.124784	-0.954528	-0.55822	-0.0482321	0.692685
	9190		-0.235508	1.31716						0.722465	0.373885	-0.162292	0.279576	-0.0272317	-0.551124	0.0861402	4.98704	-0.293426	-0.867541	0.262744	-0.918379	-0.704513	0.0690483	1.2285
	10556		-0.0684161	0.843255						0.591119	-0.524333	-0.554285	0.304271	-0.201683	-0.607388	-0.106688	0.278228	-0.537975	-0.0979356	0.226903	-0.849085	-0.868444	0.177554	1.103
		C1L-L	C1R-D	C2R-D	C3L-L	C4L-D	C4R-D	C5L-L	C5R-L	C6L-D	C7R-D	C8R-L	C8L-D	C9L-L	C9R-D	C10L-L	C11L-L	C11R-D	C12R-D	C13L-L	C12L-L	C7L-D	C10R-L	C14R-L
Mean change all frequencies			0.412049	0.23591						1.15181	0.290663	-0.0848887	0.131589	0.0195169	-0.210997	0.240935	0.486847	-0.0923277	0.100959	-0.259325	-0.513172	-0.0303831	0.119889	0.242969
Mean change < 1000 Hz			0.269105	-0.415794						0.364117	0.0128255	-0.163367	0.0878341	0.0031451	-0.0606441	0.217194	-0.0830329	-0.535673	0.152864	-0.337039	-0.33059	0.0596427	0.085337	0.0849669
Mean change 1000 to 4000 Hz			0.850506	-0.37786						2.19103	0.110514	0.0695243	0.112366	-0.00748511	-0.209142	0.0768451	0.479052	0.348083	0.0435438	-0.163768	-0.545453	0.0290847	0.207805	0.101694
Mean change >= 4000 Hz			0.130278	2.14466						1.28201	1.00478	-0.134099	0.232872	0.0816248	-0.480559	0.483694	1.50949	0.157563	0.0788595	-0.237959	-0.798307	-0.263112	0.0738609	0.69653
Max absolute change			2.2654	4.94058						4.55662	1.75996	0.554285	0.330348	0.334066	0.646268	1.0924	4.98704	1.24566	1.16888	0.620107	0.954528	0.868444	0.469761	1.2285
Max change > 100 %			TRUE	TRUE						TRUE	TRUE	FALSE	FALSE	FALSE	FALSE	TRUE	TRUE	TRUE	TRUE	FALSE	FALSE	FALSE	FALSE	TRUE
# Laser > 100%		3
# Drill > 100%		6
Laser
		Mean	Median	Standard deviation	Standard error	Skew	Absolute z-score for skew	Excess kurtosis	Absolute z-score for excess kurtosis
Frequency (Hz)	109	0.0584736	0.0604127	0.166707	0.0589399	0.0431126	0.162134	-1.78275	3.40499
	125	-0.0436807	-0.038875	0.247952	0.0876644	0.0172762	0.0649704	-1.70242	3.25156
	144	-0.0327701	-0.0638912	0.225888	0.0798634	0.593011	2.23014	-1.50079	2.86646
	165	-0.0499315	0.00242991	0.193684	0.0684777	-0.112077	0.421488	-0.199877	0.381758
	189	-0.00638196	0.0038238	0.215011	0.0760179	0.111165	0.418059	-1.63107	3.11528
	218	-0.0603456	-0.00128502	0.189335	0.0669401	-0.335812	1.26289	-1.04697	1.99968
	250	-0.0298961	-0.0451438	0.246552	0.0871692	0.202636	0.762052	-1.31401	2.50972
	287	-0.0884684	-0.120039	0.199462	0.0705203	0.658131	2.47503	-1.40397	2.68153
	330	-0.073144	-0.079528	0.206522	0.0730165	0.319347	1.20097	-1.33231	2.54466
	379	-0.0859642	-0.0582299	0.213004	0.0753084	0.178267	0.670409	-1.13883	2.17513
	435	-0.0925719	-0.0839956	0.232008	0.0820272	0.320394	1.2049	-1.2537	2.39451
	500	-0.0999077	-0.0816836	0.216093	0.0764004	0.0979611	0.368402	-1.28113	2.44691
	574	-0.0944746	-0.0724027	0.213769	0.0755786	-0.116432	0.437867	-0.899989	1.71895
	660	-0.104887	-0.0745261	0.232245	0.0821108	-0.242672	0.912616	-0.0970654	0.185391
	758	-0.113548	-0.076547	0.226063	0.0799255	-0.0489787	0.184194	0.188292	0.359631
	871	-0.129275	-0.0380485	0.241398	0.085347	0.00417218	0.0156903	-1.29091	2.4656
	1000	-0.0857479	0.000432958	0.215783	0.0762909	-0.3044	1.14476	-1.55697	2.97375
	1149	0.0143425	0.0143361	0.311347	0.110078	-0.141325	0.531481	-0.651727	1.24477
	1320	-0.00386525	0.0681652	0.275885	0.0975401	-0.58953	2.21704	-1.10794	2.11612
	1516	0.0148809	-0.0176769	0.24627	0.0870697	0.608922	2.28997	-0.708253	1.35274
	1741	0.162202	0.180655	0.101153	0.0357629	-0.595967	2.24125	0.72851	1.39143
	2000	0.214944	0.289019	0.229193	0.0810319	-0.964608	3.6276	1.57423	3.00673
	2297	0.0527456	0.0828601	0.39854	0.140905	-1.20008	4.51314	3.18459	6.08246
	2639	-0.0383219	-0.0201819	0.444306	0.157086	-0.840214	3.15979	1.99533	3.81101
	3000	-0.0315294	0.00770969	0.453468	0.160325	0.0323779	0.121763	2.34008	4.46946
	3031	-0.00645238	0.078331	0.461838	0.163284	-0.100851	0.37927	2.32314	4.43711
	3482	0.0068471	-0.0222145	0.744585	0.26325	1.74439	6.56014	3.9353	7.51627
	4000	-0.0140412	0.0665914	0.558738	0.197544	0.190584	0.716729	-0.986342	1.88388
	4595	0.0998979	0.166357	0.578197	0.204424	-0.294186	1.10634	-0.555277	1.06056
	5000	0.241911	0.148536	0.736886	0.260529	0.092737	0.348756	-1.33484	2.54949
	5278	0.13504	0.0894387	0.655406	0.231721	0.156012	0.586714	-1.51263	2.88906
	6063	0.141091	0.109314	0.584164	0.206533	0.413076	1.55346	0.28898	0.551941
	6964	0.220487	0.0449872	0.580668	0.205297	1.81797	6.83685	3.7137	7.09304
	8000	0.35987	0.193655	1.0319	0.364831	1.76204	6.62652	3.99652	7.63321
	9190	0.690696	0.0775942	1.83283	0.648005	2.42542	9.12128	5.69175	10.871
	10556	0.00924305	0.0354328	0.592403	0.209446	-0.755087	2.83965	0.904899	1.72832
Drill
		Mean	Median	Standard deviation	Standard error	Skew	Absolute z-score for skew	Excess kurtosis	Absolute z-score for excess kurtosis
Frequency (Hz)	109	0.0634241	0.0835729	0.318699	0.112677	-0.169459	0.637285	0.847994	1.61964
	125	0.0307386	0.128282	0.293683	0.103833	-0.984141	3.70106	0.765667	1.4624
	144	-0.0321966	0.0290028	0.352141	0.124501	-1.03139	3.87873	-0.128409	0.245257
	165	-0.0156064	0.149299	0.29178	0.10316	-1.02352	3.84915	-0.259307	0.495267
	189	0.0277702	0.091004	0.237691	0.0840365	-1.98304	7.4576	4.31252	8.23676
	218	-0.0372871	0.0465834	0.299621	0.105932	-1.13307	4.26113	0.144197	0.275411
	250	-0.0917716	0.0631973	0.35228	0.12455	-1.10607	4.15959	0.10163	0.19411
	287	-0.0719227	0.00533398	0.309759	0.109516	-1.32239	4.9731	0.271263	0.518103
	330	-0.0666764	0.0542629	0.330471	0.116839	-1.40461	5.28231	0.373007	0.71243
	379	-0.0687307	-0.0171441	0.32779	0.115891	-1.13591	4.27181	0.108472	0.207177
	435	-0.0478605	0.0565214	0.302576	0.106977	-1.2922	4.85959	0.240451	0.459253
	500	0.0421342	0.0609056	0.226189	0.0799698	-1.04583	3.93305	1.95741	3.73859
	574	0.0361471	0.0725847	0.420071	0.148517	0.0775477	0.291634	-0.469635	0.896985
	660	0.164361	0.038687	0.688304	0.243352	1.46482	5.50875	2.71536	5.18624
	758	-0.0423643	-0.00131259	0.358506	0.126751	-0.0602257	0.226491	0.858374	1.63946
	871	-0.00699882	0.00524563	0.407549	0.14409	0.577605	2.1722	2.09255	3.99669
	1000	0.114279	0.0834666	0.550074	0.19448	1.42038	5.34162	4.25893	8.13439
	1149	0.0854569	0.0861655	0.43357	0.15329	0.29189	1.09771	3.60633	6.88797
	1320	0.0104975	0.0554701	0.367625	0.129975	-0.275069	1.03445	2.90091	5.54062
	1516	0.11516	-0.0183701	0.547081	0.193422	1.1556	4.34585	3.48051	6.64764
	1741	0.363486	0.14272	0.842844	0.29799	1.1965	4.49966	0.729138	1.39263
	2000	0.420312	0.115181	0.874405	0.309149	1.44701	5.44178	1.53893	2.93929
	2297	0.331551	0.00722504	0.733939	0.259487	1.00454	3.77776	-0.621352	1.18676
	2639	0.604696	0.0986579	1.31501	0.464926	2.37233	8.92164	6.07914	11.6109
	3000	0.69649	0.196315	1.50513	0.532145	2.59132	9.74518	7.12897	13.6161
	3031	0.62175	0.162192	1.39581	0.493494	2.55128	9.5946	6.94412	13.263
	3482	0.422922	0.191536	0.732509	0.258981	2.30834	8.68097	5.99272	11.4459
	4000	0.434144	0.383045	0.514774	0.182	-0.221486	0.832943	-1.51572	2.89496
	4595	0.448126	0.306053	0.686465	0.242702	0.252573	0.949851	-1.79376	3.42602
	5000	0.585679	0.349308	0.794295	0.280826	1.08276	4.07193	0.491382	0.938521
	5278	0.843934	0.203712	1.23994	0.438383	1.10564	4.15798	0.0756111	0.144414
	6063	1.00831	0.154442	1.96299	0.694021	1.56727	5.89404	1.04293	1.99197
	6964	0.445108	0.102392	0.95916	0.339114	0.842481	3.16832	-0.770884	1.47236
	8000	0.624808	0.160569	1.13286	0.400526	0.464943	1.74851	-1.31131	2.50455
	9190	0.00455299	-0.235508	0.721881	0.255224	0.628489	2.36356	-0.432374	0.825818
	10556	-0.107316	-0.0979356	0.586426	0.207333	0.439129	1.65143	-1.07008	2.04381

## Sheet: METF_start
METF at start of experiment
	Valid measurements		Standard error of skew	Standard error of kurtosis
Start	18		0.536278	1.0378
		Cadaver
# above MAD criteria		3	0	0	5	0	9	0	0	0	0	0	0	0	0	0	0	0	0	0	0	0	0	0
# below MAD criteria		0	0	0	0	0	0	12	4	0	0	0	0	0	0	0	0	0	0	0	0	0	0	0
Valid METF		FALSE	TRUE	TRUE	FALSE	TRUE	FALSE	FALSE	FALSE	TRUE	TRUE	TRUE	TRUE	TRUE	TRUE	TRUE	TRUE	TRUE	TRUE	TRUE	TRUE	TRUE	TRUE	TRUE
Method		Laser	Drill	Drill	Laser	Drill	Drill	Laser	Laser	Drill	Drill	Laser	Drill	Laser	Drill	Laser	Laser	Drill	Drill	Laser	Laser	Drill	Laser	Laser		Median
		C1L-L	C1R-D	C2R-D	C3L-L	C4L-D	C4R-D	C5L-L	C5R-L	C6L-D	C7R-D	C8R-L	C8L-D	C9L-L	C9R-D	C10L-L	C11L-L	C11R-D	C12R-D	C13L-L	C12L-L	C7L-D	C10R-L	C14R-L
`	109	0.00769915	0.00806825	0.00699312	0.0321085	0.0103081	0.0549	0.0015441	0.00712696	0.0201355	0.00875803	0.0186397	0.0136741	0.00281108	0.00536258	0.00780137	0.00484047	0.0100252	0.015957	0.0152249	0.0111847	0.0130206	0.0132197	0.00455266		0.0100252
	125	0.00897127	0.00822672	0.0020786	0.00619436	0.0117689	0.0632797	0.00125153	0.0095772	0.0216724	0.0082401	0.0210102	0.0159087	0.00254033	0.00514432	0.00941863	0.00633752	0.0109175	0.0153042	0.0202036	0.010725	0.0111861	0.0119196	0.00485486		0.0095772
	144	0.0096965	0.00933724	0.00374888	0.00466144	0.0121281	0.0687792	0.00115003	0.00994888	0.0257158	0.00851145	0.0209944	0.0171524	0.00342995	0.00652216	0.00893848	0.00625696	0.012558	0.0164197	0.0209045	0.0123414	0.011233	0.0137027	0.00450185		0.00994888
	165	0.010259	0.0104254	0.00407147	0.00703048	0.0136459	0.0732716	0.00127316	0.0127286	0.0283123	0.00988476	0.0220215	0.0189943	0.00363098	0.00694224	0.0101336	0.00673828	0.0135522	0.0186553	0.0219256	0.0138774	0.0105456	0.0153969	0.00545344		0.0105456
	189	0.0105673	0.0121612	0.00344348	0.00641786	0.0135802	0.0795044	0.00109166	0.0113869	0.0303127	0.0110653	0.0245102	0.020645	0.00385919	0.00724003	0.0112531	0.00718609	0.0146645	0.0198198	0.0231274	0.0144682	0.0129521	0.0159349	0.00540888		0.0121612
	218	0.0117899	0.0134904	0.00400301	0.00661431	0.0162144	0.0886286	0.000635272	0.0134919	0.031386	0.0121353	0.028765	0.0233972	0.00374365	0.00762746	0.0133229	0.00768733	0.0146046	0.020712	0.0240502	0.015998	0.0153125	0.0184885	0.00617912		0.0134919
	250	0.0127794	0.0142745	0.00552302	0.0065541	0.0175	0.102854	0.000595944	0.0164204	0.038063	0.0143543	0.0344611	0.0263217	0.00364172	0.00982491	0.0139164	0.00866152	0.0162975	0.0226011	0.027289	0.016739	0.0169951	0.0214458	0.00712355		0.0162975
	287	0.0145805	0.0155488	0.00529967	0.00694316	0.0219354	0.12404	0.00110091	0.0226696	0.0482483	0.0165213	0.0388825	0.0314353	0.00514143	0.010367	0.0159381	0.00987328	0.0194213	0.0248488	0.0301312	0.0211566	0.0196171	0.0237503	0.00803935		0.0194213
	330	0.0169893	0.0176248	0.00618608	0.01009	0.0261342	0.158464	0.00148345	0.025049	0.0591491	0.0200637	0.0393432	0.037628	0.00608049	0.0128245	0.0193959	0.0112286	0.0247127	0.0308272	0.0371474	0.0251535	0.0235207	0.0267539	0.00938179		0.0235207
	379	0.019969	0.0205638	0.00734013	0.0121382	0.0297633	0.207179	0.00131562	0.0187059	0.0678101	0.0252697	0.0527308	0.0434728	0.00702364	0.01626	0.022113	0.0132149	0.0312267	0.0353996	0.0460147	0.0314891	0.028675	0.0311649	0.0115673		0.0252697
	435	0.0228579	0.0213037	0.0086288	0.0152243	0.0376658	0.28371	0.00179974	0.021787	0.0933937	0.033066	0.0662247	0.0501289	0.00836523	0.0196409	0.0269807	0.0156944	0.0307977	0.0406694	0.0526446	0.0386095	0.0343811	0.0373123	0.0131768		0.0307977
	500	0.0265114	0.020956	0.0107908	0.0177333	0.049355	0.418251	0.00158838	0.0176293	0.11188	0.0476565	0.0749655	0.0564124	0.0102437	0.0212879	0.033035	0.019335	0.0268577	0.0514317	0.063354	0.0445306	0.0457715	0.0409512	0.017456		0.033035
	574	0.0303278	0.0183069	0.0138654	0.0157188	0.0622753	0.657672	0.00417799	0.0137708	0.105527	0.062415	0.0894589	0.0614781	0.0131035	0.0180348	0.0398814	0.0247171	0.0399431	0.0545504	0.0833156	0.0430767	0.064427	0.0493046	0.021674		0.0399431
	660	0.0355685	0.0119931	0.0189359	0.0139904	0.076742	0.700425	0.006484	0.0173598	0.070956	0.0638976	0.0826177	0.07015	0.0170049	0.0202384	0.051362	0.0329707	0.0470031	0.0629317	0.0944776	0.044099	0.0908866	0.0642856	0.0236384		0.0470031
	758	0.0405406	0.0516079	0.0278253	0.0188021	0.106587	0.462551	0.00880463	0.0219328	0.0552238	0.0564072	0.0735052	0.0927735	0.0244755	0.0257185	0.0593319	0.0436324	0.0657501	0.0729566	0.111294	0.0504437	0.111767	0.0642928	0.0256426		0.0552238
	871	0.0440955	0.0808575	0.0429039	0.0247122	0.152589	0.324497	0.00755819	0.0210865	0.0540746	0.0342563	0.0804182	0.117009	0.036816	0.0327585	0.0775538	0.0720879	0.0764691	0.071056	0.100331	0.0594726	0.106446	0.0623144	0.0301099		0.0623144
	1000	0.0504333	0.0892643	0.0547622	0.0303293	0.1371	0.249093	0.0107098	0.0149624	0.0509866	0.0318635	0.0689636	0.110468	0.0392233	0.0434522	0.0914059	0.107706	0.0971734	0.068903	0.124864	0.0570326	0.0776425	0.0831138	0.0346535		0.068903
	1149	0.0631967	0.106922	0.0476424	0.0407673	0.0886303	0.193418	0.0216942	0.0105005	0.0515407	0.0375265	0.0589186	0.0872033	0.0241644	0.053666	0.0999575	0.0831295	0.0867124	0.0678452	0.120993	0.05246	0.0519792	0.0830895	0.0372953		0.0589186
	1320	0.0943768	0.100614	0.036422	0.0364386	0.0546437	0.169675	0.028045	0.0080058	0.0475733	0.0286258	0.0596081	0.0679405	0.0223979	0.0484436	0.0844526	0.0604452	0.0749252	0.0616597	0.097031	0.0562883	0.0360357	0.0860231	0.0351613		0.0562883
	1516	0.147343	0.0789845	0.0278181	0.021364	0.0386896	0.157991	0.0268466	0.00659259	0.0358206	0.01939	0.0607356	0.0551538	0.0299746	0.0404649	0.0579194	0.0594049	0.0535795	0.0633076	0.0619245	0.052049	0.019798	0.07322	0.0350317		0.052049
	1741	0.203151	0.0491608	0.0202953	0.0103547	0.0267372	0.151308	0.0215819	0.0071763	0.0276672	0.0122151	0.060005	0.0451658	0.0285948	0.0348095	0.0392999	0.0560052	0.0490438	0.0531765	0.046406	0.041322	0.0171827	0.0402249	0.0295637		0.0392999
	2000	0.248751	0.0326675	0.0108549	0.0058137	0.0231815	0.151412	0.0137956	0.00661362	0.0307756	0.0127688	0.0702225	0.0415367	0.0190072	0.0258896	0.0249626	0.0344656	0.0296061	0.047959	0.0545345	0.024147	0.0171	0.0248115	0.0223729		0.0249626
	2297	0.223526	0.028592	0.00730647	0.00337854	0.0205503	0.106656	0.0126242	0.00515505	0.0236084	0.00954197	0.0824455	0.0411094	0.0127776	0.0158088	0.0245141	0.0228258	0.0186468	0.0352444	0.05949	0.0239587	0.011643	0.0182918	0.0213577		0.0213577
	2639	0.205717	0.0265272	0.00929752	0.00377557	0.0226052	0.0694532	0.0118113	0.00458653	0.00991192	0.00633224	0.0724902	0.0363451	0.0128238	0.0125946	0.0253919	0.0185779	0.014145	0.026313	0.0550595	0.0237538	0.00679173	0.0105394	0.0214608		0.0185779
	3000	0.222063	0.0318845	0.0130485	0.00662979	0.0266084	0.104647	0.00784366	0.00484174	0.00602677	0.00656908	0.0329397	0.0242141	0.0131879	0.0117019	0.0277544	0.0146436	0.0125688	0.0304168	0.0353772	0.0305119	0.0048086	0.013264	0.023142		0.0146436
	3031	0.225952	0.0327961	0.0126964	0.00655558	0.0264629	0.10428	0.0080466	0.00495781	0.00643068	0.00795458	0.0304451	0.023837	0.0129093	0.0120396	0.0280002	0.0140728	0.012722	0.0329055	0.033441	0.0321472	0.00574766	0.0138461	0.0234067		0.0140728
	3482	0.158749	0.0408841	0.00758214	0.0101178	0.0252478	0.217904	0.00492818	0.00505688	0.0105477	0.015791	0.0474892	0.0322553	0.0135478	0.0104802	0.0219326	0.00564589	0.012976	0.0400564	0.0506049	0.0572816	0.010176	0.0134967	0.0188128		0.015791
	4000	0.133416	0.0453887	0.00705546	0.0126137	0.0265358	0.323927	0.00419787	0.00431999	0.00954153	0.00897589	0.0692073	0.0361884	0.0142665	0.0152686	0.0189544	0.00961499	0.0088433	0.028297	0.053254	0.0733727	0.00754547	0.0133513	0.0139069		0.0142665
	4595	0.106501	0.0433124	0.006675	0.026113	0.0245355	0.361017	0.0048369	0.00490289	0.00831207	0.00778435	0.0451835	0.0379074	0.0120488	0.0191988	0.0172835	0.0166651	0.0102908	0.0368868	0.0401885	0.0886093	0.00664209	0.00970715	0.00971815		0.0172835
	5000	0.0775268	0.0420089	0.00490099	0.0511653	0.0278068	0.345711	0.00373432	0.00471562	0.00775124	0.00748882	0.0454	0.0471134	0.0118548	0.0209195	0.0154252	0.01349	0.0146645	0.0443168	0.0375387	0.0983778	0.00734278	0.00746835	0.00796434		0.0154252
	5278	0.0547884	0.0453972	0.00327028	0.457793	0.0297891	0.341912	0.00592343	0.0048273	0.00609798	0.00772952	0.0501056	0.0556575	0.0119603	0.022984	0.0164192	0.012573	0.0181078	0.0566884	0.0397639	0.108008	0.0090051	0.00617977	0.00792886		0.0181078
	6063	0.035733	0.0464257	0.00180307	1.68456	0.0268997	0.246419	0.00582364	0.00466572	0.00508508	0.0102747	0.0507007	0.0587372	0.0151607	0.0247653	0.0146573	0.0119655	0.0265573	0.0966317	0.0364081	0.158928	0.0096094	0.00930548	0.00905305		0.0247653
	6964	0.116697	0.0560122	0.00277633	13.45	0.0172902	0.0522359	0.00822033	0.00606401	0.00580957	0.0115433	0.0619003	0.0552315	0.0172812	0.0342254	0.0144058	0.0110919	0.0339237	0.1288	0.0322784	0.232443	0.0132034	0.00889089	0.0121831		0.0172902
	8000	0.16892	0.0908144	0.0034231	1.34319	0.0210536	0.013459	0.00703417	0.00991144	0.00632774	0.011801	0.0710259	0.0458476	0.0159039	0.0710357	0.00872207	0.014192	0.0519956	0.0786855	0.0366238	0.600338	0.0235987	0.00523898	0.0160491		0.0210536
	9190	0.0466021	0.157322	0.00644946	8.14775	0.0285071	0.00785665	0.00248574	0.0530748	0.01402	0.0196978	0.0603663	0.0420018	0.0204242	0.0301832	0.00748859	0.00480047	0.0367497	0.037718	0.0358961	0.126619	0.0602331	0.00718295	0.0250459		0.0301832
	10556	0.0262923	0.0517522	0.00515694	6.92653	0.0384571	0.015962	0.0158898	0.00428221	0.0551817	0.0559688	0.0611812	0.0562214	0.0453516	0.0119501	0.0123324	0.00543501	0.013585	0.0198188	0.0416502	0.0322508	0.0642276	0.0135783	0.0389309		0.0322508
Log of start METF
		Cadaver
Method		Laser	Drill	Drill	Laser	Drill	Drill	Laser	Laser	Drill	Drill	Laser	Drill	Laser	Drill	Laser	Laser	Drill	Drill	Laser	Laser	Drill	Laser	Laser		Median of log data
		C1L-L	C1R-D	C2R-D	C3L-L	C4L-D	C4R-D	C5L-L	C5R-L	C6L-D	C7R-D	C8R-L	C8L-D	C9L-L	C9R-D	C10L-L	C11L-L	C11R-D	C12R-D	C13L-L	C12L-L	C7L-D	C10R-L	C14R-L
Frequency (Hz)	109	-2.11356	-2.09322	-2.15533	-1.49338	-1.98682	-1.26043	-2.81133	-2.1471	-1.69604	-2.05759	-1.72956	-1.8641	-2.55113	-2.27063	-2.10783	-2.31511	-1.99891	-1.79705	-1.81745	-1.95137	-1.88537	-1.87878	-2.34173		-1.99891
	125	-2.04715	-2.08477	-2.68223	-2.208	-1.92926	-1.19874	-2.90256	-2.01876	-1.66409	-2.08407	-1.67757	-1.79837	-2.59511	-2.28867	-2.02601	-2.19808	-1.96188	-1.81519	-1.69457	-1.9696	-1.95132	-1.92374	-2.31382		-2.01876
	144	-2.01339	-2.02978	-2.4261	-2.33148	-1.91621	-1.16254	-2.93929	-2.00223	-1.5898	-2.07	-1.6779	-1.76568	-2.46471	-2.18561	-2.04874	-2.20364	-1.90108	-1.78463	-1.67976	-1.90864	-1.94951	-1.86319	-2.34661		-2.00223
	165	-1.98889	-1.98191	-2.39025	-2.15302	-1.865	-1.13506	-2.89512	-1.89522	-1.54803	-2.00503	-1.65715	-1.72138	-2.43998	-2.1585	-1.99424	-2.17145	-1.86799	-1.7292	-1.65905	-1.85769	-1.97693	-1.81257	-2.26333		-1.97693
	189	-1.97603	-1.91502	-2.463	-2.19261	-1.86709	-1.09961	-2.96191	-1.94359	-1.51838	-1.95604	-1.61065	-1.68519	-2.4135	-2.14026	-1.94873	-2.14351	-1.83373	-1.7029	-1.63587	-1.83959	-1.88766	-1.79765	-2.26689		-1.91502
	218	-1.92849	-1.86998	-2.39761	-2.17952	-1.7901	-1.05243	-3.19704	-1.86993	-1.50326	-1.91595	-1.54114	-1.63084	-2.42671	-2.11762	-1.8754	-2.11422	-1.83551	-1.68378	-1.61888	-1.79593	-1.81496	-1.7331	-2.20907		-1.86993
	250	-1.89349	-1.84544	-2.25782	-2.18349	-1.75696	-0.987779	-3.22479	-1.78462	-1.4195	-1.84302	-1.46267	-1.57969	-2.43869	-2.00767	-1.85647	-2.06241	-1.78788	-1.64587	-1.56401	-1.77627	-1.76968	-1.66866	-2.1473		-1.78788
	287	-1.83623	-1.8083	-2.27575	-2.15844	-1.65886	-0.906439	-2.95825	-1.64456	-1.31652	-1.78195	-1.41025	-1.50258	-2.28892	-1.98435	-1.79756	-2.00554	-1.71172	-1.60469	-1.52098	-1.67456	-1.70736	-1.62433	-2.09478		-1.71172
	330	-1.76982	-1.75388	-2.20858	-1.99611	-1.58279	-0.80007	-2.82873	-1.60121	-1.22805	-1.69759	-1.40513	-1.42449	-2.21606	-1.89196	-1.71229	-1.94968	-1.60708	-1.51107	-1.43007	-1.5994	-1.62855	-1.57261	-2.02771		-1.62855
	379	-1.69964	-1.6869	-2.1343	-1.91585	-1.52632	-0.683654	-2.88087	-1.72802	-1.16871	-1.5974	-1.27794	-1.36178	-2.15344	-1.78888	-1.65535	-1.87894	-1.50547	-1.451	-1.3371	-1.50184	-1.5425	-1.50633	-1.93677		-1.5974
	435	-1.64096	-1.67155	-2.06405	-1.81746	-1.42405	-0.547125	-2.74479	-1.6618	-1.02968	-1.48062	-1.17898	-1.29991	-2.07752	-1.70684	-1.56895	-1.80426	-1.51148	-1.39073	-1.27865	-1.41331	-1.46368	-1.42815	-1.88019		-1.51148
	500	-1.57657	-1.67869	-1.96695	-1.75121	-1.30667	-0.378563	-2.79905	-1.75377	-0.951248	-1.32188	-1.12514	-1.24863	-1.98954	-1.67187	-1.48103	-1.71366	-1.57093	-1.28877	-1.19823	-1.35134	-1.33941	-1.38773	-1.75806		-1.48103
	574	-1.51816	-1.73739	-1.85807	-1.80358	-1.20568	-0.181991	-2.37903	-1.86104	-0.976634	-1.20471	-1.04838	-1.21128	-1.88261	-1.74389	-1.39923	-1.607	-1.39856	-1.2632	-1.07927	-1.36576	-1.19093	-1.30711	-1.66406		-1.39856
	660	-1.44893	-1.92107	-1.72271	-1.85417	-1.11497	-0.154639	-2.18816	-1.76046	-1.14901	-1.19452	-1.08293	-1.15397	-1.76943	-1.69382	-1.28936	-1.48187	-1.32787	-1.20113	-1.02467	-1.35557	-1.0415	-1.19189	-1.62638		-1.32787
	758	-1.39211	-1.28728	-1.55556	-1.72579	-0.972296	-0.33484	-2.05529	-1.65891	-1.25787	-1.24867	-1.13368	-1.03258	-1.61127	-1.58975	-1.22671	-1.36019	-1.1821	-1.13694	-0.95353	-1.29719	-0.951685	-1.19184	-1.59104		-1.25787
	871	-1.35561	-1.09228	-1.3675	-1.60709	-0.816478	-0.488789	-2.12158	-1.676	-1.26701	-1.46526	-1.09465	-0.931781	-1.43396	-1.48468	-1.1104	-1.14214	-1.11651	-1.1484	-0.998565	-1.22568	-0.972872	-1.20541	-1.52129		-1.20541
	1000	-1.29728	-1.04932	-1.26152	-1.51814	-0.862963	-0.603638	-1.97022	-1.825	-1.29254	-1.49671	-1.16138	-0.956765	-1.40646	-1.36199	-1.03903	-0.967759	-1.01245	-1.16176	-0.903564	-1.24388	-1.1099	-1.08033	-1.46025		-1.16176
	1149	-1.19931	-0.970932	-1.32201	-1.38969	-1.05242	-0.713504	-1.66366	-1.97879	-1.28785	-1.42566	-1.22975	-1.05947	-1.61682	-1.2703	-1.00018	-1.08024	-1.06192	-1.16848	-0.917239	-1.28017	-1.28417	-1.08045	-1.42835		-1.22975
	1320	-1.02513	-0.99734	-1.43864	-1.43844	-1.26246	-0.770383	-1.55214	-2.0966	-1.32264	-1.54324	-1.22469	-1.16787	-1.64979	-1.31476	-1.07339	-1.21864	-1.12537	-1.21	-1.01309	-1.24958	-1.44327	-1.06539	-1.45393		-1.24958
	1516	-0.831671	-1.10246	-1.55567	-1.67032	-1.41241	-0.801368	-1.57111	-2.18094	-1.44587	-1.71242	-1.21656	-1.25842	-1.52325	-1.39292	-1.23718	-1.22618	-1.271	-1.19854	-1.20814	-1.28359	-1.70338	-1.13537	-1.45554		-1.28359
	1741	-0.692182	-1.30838	-1.69261	-1.98486	-1.57288	-0.820138	-1.66591	-2.1441	-1.55803	-1.9131	-1.22181	-1.34519	-1.54371	-1.4583	-1.40561	-1.25177	-1.30942	-1.27428	-1.33343	-1.38382	-1.76491	-1.3955	-1.52924		-1.40561
	2000	-0.604235	-1.48588	-1.96437	-2.23555	-1.63486	-0.819839	-1.86026	-2.17956	-1.51179	-1.89385	-1.15352	-1.38157	-1.72108	-1.58687	-1.60271	-1.46261	-1.52862	-1.31913	-1.26333	-1.61714	-1.767	-1.60535	-1.65028		-1.60271
	2297	-0.650673	-1.54376	-2.13629	-2.47127	-1.68718	-0.972013	-1.8988	-2.28777	-1.62693	-2.02036	-1.08383	-1.38606	-1.89355	-1.8011	-1.61058	-1.64157	-1.7294	-1.45291	-1.22556	-1.62054	-1.93393	-1.73774	-1.67045		-1.67045
	2639	-0.68673	-1.57631	-2.03163	-2.42302	-1.64579	-1.15831	-1.9277	-2.33852	-2.00384	-2.19844	-1.13972	-1.43955	-1.89198	-1.89982	-1.5953	-1.731	-1.8494	-1.57983	-1.25917	-1.62427	-2.16802	-1.97718	-1.66836		-1.731
	3000	-0.653523	-1.49642	-1.88444	-2.1785	-1.57498	-0.980273	-2.10548	-2.315	-2.21992	-2.1825	-1.48228	-1.61593	-1.87982	-1.93174	-1.55667	-1.83435	-1.90071	-1.51689	-1.45128	-1.51553	-2.31798	-1.87732	-1.6356		-1.83435
	3031	-0.645984	-1.48418	-1.89632	-2.18339	-1.57736	-0.9818	-2.09439	-2.30471	-2.19174	-2.09938	-1.51648	-1.62275	-1.8891	-1.91939	-1.55284	-1.85162	-1.89544	-1.48273	-1.47572	-1.49286	-2.24051	-1.85867	-1.63066		-1.85162
	3482	-0.799289	-1.38845	-2.12021	-1.99491	-1.59778	-0.661736	-2.30731	-2.29612	-1.97684	-1.80159	-1.32341	-1.4914	-1.86813	-1.97963	-1.65891	-2.24827	-1.88686	-1.39733	-1.29581	-1.24199	-1.99242	-1.86977	-1.72555		-1.80159
	4000	-0.874794	-1.34305	-2.15147	-1.89916	-1.57617	-0.489553	-2.37697	-2.36452	-2.02038	-2.04692	-1.15985	-1.44143	-1.84568	-1.8162	-1.72229	-2.01705	-2.05339	-1.54826	-1.27365	-1.13447	-2.12231	-1.87448	-1.85677		-1.84568
	4595	-0.972648	-1.36339	-2.17555	-1.58314	-1.6102	-0.442473	-2.31543	-2.30955	-2.08029	-2.10878	-1.34502	-1.42128	-1.91906	-1.71672	-1.76237	-1.77819	-1.98755	-1.43313	-1.3959	-1.05252	-2.17769	-2.01291	-2.01242		-1.76237
	5000	-1.11055	-1.37666	-2.30972	-1.29102	-1.55585	-0.461287	-2.42779	-2.32646	-2.11063	-2.12559	-1.34294	-1.32686	-1.92611	-1.67945	-1.81177	-1.86999	-1.83373	-1.35343	-1.42552	-1.0071	-2.13414	-2.12678	-2.09885		-1.81177
	5278	-1.26131	-1.34297	-2.48542	-0.339331	-1.52594	-0.466086	-2.22743	-2.3163	-2.21481	-2.11185	-1.30011	-1.25448	-1.92226	-1.63857	-1.78465	-1.90056	-1.74213	-1.24651	-1.40051	-0.966544	-2.04551	-2.20903	-2.10079		-1.74213
	6063	-1.44693	-1.33324	-2.74399	0.226486	-1.57025	-0.608325	-2.23481	-2.33108	-2.2937	-1.98823	-1.29499	-1.23109	-1.81928	-1.60616	-1.83395	-1.92207	-1.57582	-1.01488	-1.4388	-0.7988	-2.0173	-2.03126	-2.04321		-1.60616
	6964	-0.932939	-1.25172	-2.55653	1.12872	-1.7622	-1.28203	-2.08511	-2.21724	-2.23586	-1.93767	-1.20831	-1.25781	-1.76243	-1.46565	-1.84146	-1.95499	-1.4695	-0.890083	-1.49109	-0.633683	-1.87931	-2.05105	-1.91424		-1.7622
	8000	-0.772319	-1.04185	-2.46558	0.128137	-1.67667	-1.87099	-2.15279	-2.00386	-2.19875	-1.92808	-1.14858	-1.33868	-1.7985	-1.14852	-2.05938	-1.84796	-1.28403	-1.10411	-1.43624	-0.221604	-1.62711	-2.28075	-1.79455		-1.67667
	9190	-1.33159	-0.803212	-2.19048	0.911037	-1.54505	-2.10476	-2.60454	-1.27511	-1.85325	-1.70558	-1.21921	-1.37673	-1.68985	-1.52023	-2.1256	-2.31872	-1.43475	-1.42345	-1.44495	-0.8975	-1.22016	-2.1437	-1.60126		-1.52023
	10556	-1.58017	-1.28607	-2.28761	0.840516	-1.41502	-1.79691	-1.79888	-2.36833	-1.2582	-1.25205	-1.21338	-1.2501	-1.34341	-1.92263	-1.90895	-2.2648	-1.86694	-1.70292	-1.38038	-1.49146	-1.19228	-1.86716	-1.40971		-1.49146
MAD start analysis
		Cadaver																								Start
Method		Laser	Drill	Drill	Laser	Drill	Drill	Laser	Laser	Drill	Drill	Laser	Drill	Laser	Drill	Laser	Laser	Drill	Drill	Laser	Laser	Drill	Laser	Laser		Median absolute deviation (MAD)	Lower MAD limit	Upper MAD limit	Median
		C1L-L	C1R-D	C2R-D	C3L-L	C4L-D	C4R-D	C5L-L	C5R-L	C6L-D	C7R-D	C8R-L	C8L-D	C9L-L	C9R-D	C10L-L	C11L-L	C11R-D	C12R-D	C13L-L	C12L-L	C7L-D	C10R-L	C14R-L
Frequency (Hz)	109	0.114652	0.0943154	0.156424	0.505525	0.0120857	0.738478	0.81242	0.14819	0.302869	0.0586883	0.269344	0.134804	0.552221	0.27172	0.108924	0.316207	0	0.201858	0.18146	0.0475316	0.113536	0.120127	0.342829		0.231914	0.00202001	0.0497549	0.0100252
	125	0.0283847	0.0660119	0.663467	0.189242	0.089498	0.820025	0.883799	0	0.354668	0.0653062	0.341191	0.220396	0.576348	0.269911	0.00725084	0.179319	0.0568832	0.203571	0.32419	0.0491578	0.0674404	0.0950216	0.295062		0.280571	0.00137888	0.0665199	0.0095772
	144	0.0111593	0.0275554	0.423873	0.329254	0.08602	0.839683	0.937066	0	0.412427	0.0677708	0.32433	0.23655	0.462486	0.183383	0.0465104	0.201411	0.101145	0.217591	0.322466	0.093589	0.0527204	0.139033	0.344383		0.298612	0.00126456	0.0782726	0.00994888
	165	0.0119652	0.00497797	0.413318	0.176085	0.111932	0.841865	0.918189	0.0817117	0.428905	0.0281042	0.319777	0.255554	0.463047	0.181571	0.0173086	0.194521	0.108938	0.247733	0.317881	0.119237	0	0.164362	0.286399		0.269197	0.0016424	0.0677112	0.0105456
	189	0.0610103	0	0.547979	0.277586	0.0479297	0.815415	1.04689	0.0285703	0.396648	0.0410132	0.30437	0.229838	0.49848	0.225236	0.0337035	0.228484	0.0812903	0.212123	0.27915	0.0754385	0.0273633	0.117372	0.351869		0.333934	0.00121108	0.122118	0.0121612
	218	0.0585631	4.84153e-05	0.527686	0.309588	0.0798275	0.817501	1.32711	0	0.366664	0.046023	0.328791	0.239091	0.556778	0.247693	0.00547534	0.244297	0.0344184	0.186149	0.251047	0.073994	0.0549723	0.136829	0.339146		0.354477	0.00116585	0.156136	0.0134919
	250	0.10561	0.05756	0.469944	0.395608	0.030918	0.8001	1.43691	0.00326182	0.368382	0.0551373	0.325208	0.208193	0.650814	0.219792	0.0685924	0.274527	0	0.142008	0.223867	0.0116082	0.0182039	0.119222	0.359424		0.308666	0.00193251	0.137442	0.0162975
	287	0.124507	0.096581	0.56403	0.446722	0.052866	0.805282	1.24653	0.0671652	0.395203	0.0702335	0.301476	0.209138	0.577195	0.272624	0.0858423	0.293818	0	0.107027	0.190738	0.037166	0.0043567	0.0873909	0.383058		0.282788	0.00275368	0.136976	0.0194213
	330	0.141274	0.125327	0.580035	0.367558	0.0457596	0.82848	1.20018	0.0273404	0.400498	0.0690383	0.223419	0.20406	0.587511	0.263408	0.0837405	0.321126	0.0214696	0.117484	0.198479	0.0291485	0	0.0559366	0.399165		0.294264	0.00308076	0.179574	0.0235207
	379	0.102244	0.0894973	0.536896	0.318446	0.0710809	0.913745	1.28347	0.130623	0.428694	0	0.319464	0.235618	0.556038	0.191479	0.0579528	0.281537	0.091926	0.146398	0.260297	0.0955594	0.0549028	0.0910655	0.339369		0.283886	0.00355583	0.179581	0.0252697
	435	0.129482	0.160064	0.552568	0.30598	0.0874288	0.964357	1.23331	0.15032	0.481799	0.0308634	0.332502	0.21157	0.56604	0.195356	0.0574644	0.292774	0	0.12075	0.232836	0.0981756	0.0478012	0.0833336	0.368708		0.289635	0.00416497	0.227732	0.0307977
	500	0.0955424	0.197667	0.485922	0.270185	0.174357	1.10246	1.31802	0.27274	0.529778	0.159147	0.355887	0.2324	0.508518	0.190842	0	0.232631	0.0899051	0.192256	0.2828	0.129683	0.14162	0.0932918	0.27703		0.344556	0.00305708	0.356979	0.033035
	574	0.1196	0.338827	0.459511	0.405023	0.192874	1.21657	0.980474	0.462482	0.421924	0.193847	0.350182	0.187279	0.484054	0.345331	0.000671786	0.208444	0	0.135356	0.319285	0.0328008	0.207626	0.0914453	0.265504		0.393636	0.00263351	0.605827	0.0399431
	660	0.121062	0.593193	0.39484	0.526296	0.212907	1.17323	0.860284	0.432582	0.178862	0.133358	0.244946	0.173901	0.441552	0.365951	0.0385153	0.153999	0	0.126743	0.303202	0.0276977	0.286373	0.135987	0.298509		0.363158	0.0038252	0.577563	0.0470031
	758	0.134236	0.02941	0.297686	0.467921	0.285578	0.923034	0.797415	0.401032	0	0.00920879	0.124192	0.225298	0.353394	0.33188	0.0311621	0.102317	0.07577	0.120939	0.304344	0.0393193	0.306189	0.0660363	0.333163		0.334027	0.005496	0.554889	0.0552238
	871	0.150195	0.113132	0.162092	0.401676	0.388934	0.716622	0.91617	0.470584	0.061595	0.259848	0.110766	0.27363	0.228552	0.279264	0.0950149	0.0632743	0.0888977	0.0570121	0.206846	0.0202717	0.23254	0	0.315879		0.30667	0.00749166	0.518321	0.0623144
	1000	0.135521	0.11244	0.0997571	0.356376	0.298799	0.558124	0.808456	0.663236	0.130782	0.334945	0.000382116	0.204997	0.244694	0.200226	0.122736	0.194004	0.149309	0	0.258198	0.0821148	0.0518615	0.0814353	0.298491		0.28763	0.0094482	0.502489	0.068903
	1149	0.0304427	0.258816	0.0922583	0.15994	0.17733	0.516244	0.433908	0.749044	0.0581016	0.195914	0	0.170281	0.387075	0.0405527	0.229564	0.149503	0.167829	0.0612673	0.312509	0.0504236	0.0544223	0.149294	0.198598		0.248823	0.0105629	0.328641	0.0589186
	1320	0.224447	0.252242	0.189054	0.188856	0.0128784	0.479199	0.302563	0.847013	0.0730547	0.29366	0.0248869	0.0817103	0.400212	0.0651813	0.176195	0.0309439	0.12421	0.039583	0.236492	0	0.193685	0.184197	0.204353		0.279998	0.00813624	0.389415	0.0562883
	1516	0.451917	0.181129	0.272085	0.38673	0.128818	0.48222	0.287524	0.897357	0.162279	0.428835	0.0670312	0.0251629	0.239659	0.109334	0.0464119	0.0574097	0.0125861	0.0850432	0.0754502	0	0.419792	0.148217	0.171952		0.240595	0.00987705	0.274282	0.052049
	1741	0.713427	0.0972277	0.286997	0.579255	0.167276	0.585471	0.260301	0.738491	0.152426	0.507495	0.183796	0.0604181	0.138105	0.0526935	0	0.153836	0.0961924	0.131328	0.0721823	0.0217895	0.3593	0.0101039	0.123632		0.225987	0.00824958	0.18722	0.0392999
	2000	0.998476	0.116826	0.361664	0.632837	0.0321487	0.782872	0.25755	0.57685	0.0909165	0.291138	0.449186	0.221142	0.118371	0.0158365	0	0.140096	0.074092	0.28358	0.339382	0.0144261	0.164293	0.00263627	0.0475673		0.24358	0.00464033	0.134286	0.0249626
	2297	1.01977	0.12669	0.465847	0.800826	0.0167371	0.698432	0.228351	0.617322	0.0435109	0.349917	0.586612	0.284386	0.223105	0.130657	0.0598614	0.0288711	0.0589515	0.217535	0.444889	0.0499074	0.263489	0.0672989	0		0.330776	0.00217384	0.209837	0.0213577
	2639	1.04427	0.154695	0.300629	0.692014	0.0852121	0.572696	0.196699	0.607512	0.272839	0.467439	0.591283	0.29145	0.160981	0.168813	0.1357	0	0.118394	0.151174	0.471836	0.106736	0.437016	0.246179	0.0626487		0.364986	0.00149293	0.231181	0.0185779
	3000	1.18083	0.337933	0.050087	0.344147	0.259372	0.85408	0.271128	0.480645	0.385562	0.348142	0.352074	0.218421	0.0454698	0.0973903	0.277686	0	0.0663524	0.317467	0.383077	0.318823	0.483628	0.0429706	0.198755		0.470676	0.000567045	0.37816	0.0146436
	3031	1.20563	0.367441	0.0447008	0.33177	0.274256	0.869819	0.242769	0.453092	0.340124	0.247764	0.335136	0.22887	0.0374775	0.0677699	0.29878	0	0.0438255	0.368886	0.375898	0.358762	0.388891	0.00705285	0.220959		0.442971	0.000659884	0.30012	0.0140728
	3482	1.0023	0.413146	0.318617	0.193322	0.203815	1.13986	0.505722	0.494526	0.175249	0	0.478186	0.310193	0.0665401	0.17804	0.142682	0.446676	0.0852692	0.404263	0.505784	0.559606	0.190832	0.0681809	0.0760439		0.459892	0.000658766	0.378517	0.015791
	4000	0.970888	0.502629	0.305793	0.0534755	0.269513	1.35613	0.531289	0.518835	0.1747	0.201241	0.685833	0.404251	0	0.0294814	0.123393	0.17137	0.207704	0.297422	0.572034	0.711216	0.276632	0.0287959	0.0110891		0.410134	0.000839297	0.242505	0.0142665
	4595	0.789721	0.39898	0.41318	0.179225	0.152163	1.3199	0.553065	0.547179	0.317923	0.34641	0.417349	0.341093	0.156687	0.0456432	0	0.0158228	0.225183	0.32924	0.36647	0.709847	0.415327	0.25054	0.250048		0.505704	0.000525436	0.568518	0.0172835
	5000	0.70122	0.435109	0.497948	0.520743	0.255919	1.35048	0.616021	0.514693	0.298861	0.313818	0.468823	0.484912	0.114339	0.132319	0	0.0582206	0.0219634	0.458336	0.386247	0.804665	0.322372	0.315007	0.287082		0.57265	0.000295313	0.805715	0.0154252
	5278	0.480822	0.399162	0.743282	1.4028	0.216191	1.27605	0.485293	0.574163	0.47268	0.369714	0.44202	0.487657	0.180123	0.103559	0.042514	0.158427	0	0.495627	0.341623	0.77559	0.303378	0.466894	0.358656		0.655339	0.000195817	1.67449	0.0181078
	6063	0.159226	0.272914	1.13783	1.83264	0.035903	0.997831	0.62865	0.724925	0.687546	0.382076	0.31117	0.375069	0.213126	0	0.22779	0.315914	0.0303404	0.591275	0.167354	0.807356	0.411148	0.425105	0.437049		0.566466	0.000494818	1.23949	0.0247653
	6964	0.829262	0.510483	0.794329	2.89092	0	0.48017	0.32291	0.45504	0.473656	0.17547	0.553894	0.504388	0.00022532	0.296549	0.0792612	0.192792	0.292704	0.872117	0.271113	1.12852	0.117113	0.288854	0.152043		0.478746	0.000633228	0.472105	0.0172902
	8000	0.904354	0.634828	0.788907	1.80481	0	0.194313	0.476114	0.32719	0.522078	0.251409	0.52809	0.337989	0.121823	0.52815	0.382707	0.171284	0.392639	0.572568	0.240437	1.45507	0.0495603	0.60408	0.117875		0.582127	0.000377524	1.17411	0.0210536
	9190	0.18864	0.717023	0.670242	2.43127	0.0248128	0.584528	1.08431	0.245123	0.333017	0.185348	0.301029	0.143503	0.16962	0	0.605366	0.798481	0.085489	0.0967833	0.0752818	0.622734	0.30007	0.623463	0.0810294		0.444884	0.00139673	0.652255	0.0301832
	10556	0.0887124	0.205388	0.796149	2.33197	0.0764359	0.305455	0.307422	0.876873	0.233255	0.239406	0.278077	0.241361	0.148052	0.431171	0.417493	0.77334	0.375481	0.211463	0.111076	0	0.299181	0.375697	0.0817541		0.412278	0.00186942	0.556383	0.0322508
Start analysis
		Geometric mean	Lower geometric 95% confidence interval	Upper geometric 95% confidence interval	Skewness	Absolute z-score of skewness	Excess kurtosis	Absolute z-score of excess kurtosis	Skewness of log10 data	Absolute z-score of skewness for log10 data	Excess kurtosis of log10 data	Absolute z-score of excess kurtosis for log10 data	Z-score normality criteria
Frequency (Hz)	109	0.0093828	0.00732994	0.0120106	0.324746	0.605556	-0.676576	0.651936	-0.633895	1.18203	-0.0931542	0.0897616	1.96
	125	0.0091923	0.00675065	0.0125171	0.422002	0.78691	-0.58004	0.558915	-0.86305	1.60933	0.372437	0.358873	1.96
	144	0.010244	0.00779439	0.0134634	0.60949	1.13652	-0.25119	0.242042	-0.416799	0.777206	-0.610051	0.587833	1.96
	165	0.0112207	0.00855462	0.0147176	0.593036	1.10584	-0.197244	0.19006	-0.447043	0.833603	-0.532745	0.513343	1.96
	189	0.0119221	0.00895354	0.0158748	0.526112	0.981043	-0.177976	0.171494	-0.633768	1.18179	-0.259182	0.249743	1.96
	218	0.0131253	0.00982935	0.0175263	0.380407	0.709347	-0.464031	0.447132	-0.72092	1.3443	-0.215817	0.207957	1.96
	250	0.014886	0.0111544	0.0198659	0.66164	1.23376	0.0240135	0.023139	-0.662418	1.23521	0.169549	0.163374	1.96
	287	0.0171813	0.0128322	0.0230044	0.840551	1.56738	0.684218	0.6593	-0.516078	0.962334	-0.258403	0.248992	1.96
	330	0.020347	0.015194	0.0272477	0.887998	1.65585	1.23831	1.19321	-0.561982	1.04793	-0.215579	0.207728	1.96
	379	0.0244501	0.0182177	0.0328145	0.751283	1.40092	0.550938	0.530873	-0.600081	1.11897	-0.181119	0.174523	1.96
	435	0.0290158	0.021415	0.0393142	1.21695	2.26926	2.13212	2.05447	-0.43859	0.817841	-0.160999	0.155136	1.96
	500	0.0343657	0.025371	0.0465492	1.18131	2.20279	2.07345	1.99794	-0.32939	0.614214	-0.477692	0.460295	1.96
	574	0.0400981	0.0296249	0.0542739	0.479195	0.893557	-0.503453	0.485118	-0.405988	0.757047	-1.08074	1.04138	1.96
	660	0.0444252	0.0329746	0.059852	-0.0868142	0.161883	-1.28381	1.23706	-0.732814	1.36648	-0.790083	0.761309	1.96
	758	0.0556603	0.0441446	0.07018	0.443578	0.827143	-0.669682	0.645293	-0.367295	0.684897	-0.792736	0.763866	1.96
	871	0.0647734	0.0522367	0.0803187	0.840786	1.56782	0.760188	0.732503	-0.135001	0.251736	-0.719482	0.69328	1.96
	1000	0.0696398	0.0567483	0.0854599	0.335885	0.626326	-0.815015	0.785333	-0.299675	0.558806	-0.972217	0.93681	1.96
	1149	0.063611	0.0522541	0.0774363	0.247691	0.46187	-0.791144	0.762331	-0.536869	1.0011	-0.100396	0.0967397	1.96
	1320	0.0542966	0.0446371	0.0660464	0.306036	0.570668	-0.734868	0.708105	-0.444571	0.828993	-0.42988	0.414225	1.96
	1516	0.0444467	0.0365813	0.0540033	-0.0871779	0.162561	-0.950836	0.916207	-0.708125	1.32044	-0.417055	0.401866	1.96
	1741	0.0347536	0.0284164	0.0425041	-0.204724	0.38175	-0.876805	0.844873	-0.964762	1.799	0.455603	0.439011	1.96
	2000	0.0272969	0.0219084	0.0340106	1.27599	2.37934	1.70762	1.64543	0.0371505	0.0692748	0.12126	0.116844	1.96
	2297	0.0220977	0.0167064	0.0292288	1.97391	3.68075	4.23092	4.07683	0.354633	0.661286	0.405426	0.390661	1.96
	2639	0.0182912	0.0134103	0.0249486	1.81638	3.38701	3.45559	3.32974	0.316827	0.590789	-0.297186	0.286362	1.96
	3000	0.0169513	0.0126742	0.0226718	0.0172152	0.0321013	-1.55998	1.50316	-0.651157	1.21422	-0.664398	0.640201	1.96
	3031	0.017383	0.0132525	0.022801	0.0472265	0.0880635	-1.67677	1.6157	-0.500024	0.932397	-0.96643	0.931234	1.96
	3482	0.0192892	0.0139527	0.0266669	0.801028	1.49368	-0.744629	0.71751	0.0676732	0.12619	-1.13413	1.09283	1.96
	4000	0.0189481	0.013231	0.0271355	1.27111	2.37025	0.487299	0.469552	0.48653	0.907235	-1.11123	1.07076	1.96
	4595	0.0181204	0.0126051	0.0260491	1.78836	3.33477	3.89805	3.75609	0.395691	0.737847	-0.993292	0.957118	1.96
	5000	0.017977	0.0120615	0.0267937	1.83669	3.42489	4.18644	4.03397	0.300438	0.560227	-1.03607	0.99834	1.96
	5278	0.0184959	0.0118104	0.0289658	1.66741	3.10922	3.24301	3.12491	0.0611297	0.113989	-0.955756	0.920948	1.96
	6063	0.0200626	0.0120976	0.0332718	2.25857	4.21157	5.62426	5.41944	-0.139853	0.260785	0.220919	0.212874	1.96
	6964	0.0227813	0.0136917	0.0379052	2.68564	5.00793	7.82678	7.54174	0.315483	0.588283	0.0875489	0.0843605	1.96
	8000	0.0264344	0.0147732	0.0473003	3.95006	7.36569	16.2242	15.6333	0.595331	1.11012	0.777191	0.748887	1.96
	9190	0.0260559	0.0165736	0.0409633	2.00753	3.74345	3.86833	3.72745	-0.051527	0.0960827	-0.413668	0.398603	1.96
	10556	0.0267332	0.0181933	0.0392818	-0.112004	0.208855	-1.58874	1.53088	-0.808708	1.508	-0.607574	0.585447	1.96
Outliers at non-ASTM frequencies
Method		ASTM frequency	Laser	Drill	Drill	Laser	Drill	Drill	Laser	Laser	Drill	Drill	Laser	Drill	Laser	Drill	Laser	Laser	Drill	Drill	Laser	Laser	Drill	Laser	Laser
			C1L-L	C1R-D	C2R-D	C3L-L	C4L-D	C4R-D	C5L-L	C5R-L	C6L-D	C7R-D	C8R-L	C8L-D	C9L-L	C9R-D	C10L-L	C11L-L	C11R-D	C12R-D	C13L-L	C12L-L	C7L-D	C10R-L	C14R-L
`	109	FALSE						0.0549	0.0015441
	125	FALSE							0.00125153
	144	FALSE							0.00115003
	165	FALSE						0.0732716	0.00127316
	189	FALSE							0.00109166
	218	FALSE							0.000635272
	250	TRUE
	287	FALSE							0.00110091
	330	FALSE							0.00148345
	379	FALSE						0.207179	0.00131562
	435	FALSE						0.28371	0.00179974
	500	TRUE
	574	FALSE						0.657672
	660	FALSE						0.700425
	758	FALSE
	871	FALSE
	1000	TRUE
	1149	FALSE								0.0105005
	1320	FALSE								0.0080058
	1516	FALSE								0.00659259
	1741	FALSE	0.203151							0.0071763
	2000	TRUE
	2297	FALSE	0.223526
	2639	FALSE
	3000	TRUE
	3031	FALSE
	3482	FALSE
	4000	TRUE
	4595	FALSE
	5000	FALSE
	5278	FALSE
	6063	FALSE				1.68456
	6964	FALSE				13.45
	8000	FALSE				1.34319
	9190	FALSE				8.14775
	10556	FALSE				6.92653
Outliers ASTM frequencies
Method		ASTM frequency	Laser	Drill	Drill	Laser	Drill	Drill	Laser	Laser	Drill	Drill	Laser	Drill	Laser	Drill	Laser	Laser	Drill	Drill	Laser	Laser	Drill	Laser	Laser
			C1L-L	C1R-D	C2R-D	C3L-L	C4L-D	C4R-D	C5L-L	C5R-L	C6L-D	C7R-D	C8R-L	C8L-D	C9L-L	C9R-D	C10L-L	C11L-L	C11R-D	C12R-D	C13L-L	C12L-L	C7L-D	C10R-L	C14R-L
`	109	FALSE
	125	FALSE
	144	FALSE
	165	FALSE
	189	FALSE
	218	FALSE
	250	TRUE							0.000595944
	287	FALSE
	330	FALSE
	379	FALSE
	435	FALSE
	500	TRUE						0.418251	0.00158838
	574	FALSE
	660	FALSE
	758	FALSE
	871	FALSE
	1000	TRUE
	1149	FALSE
	1320	FALSE
	1516	FALSE
	1741	FALSE
	2000	TRUE	0.248751					0.151412
	2297	FALSE
	2639	FALSE
	3000	TRUE
	3031	FALSE
	3482	FALSE
	4000	TRUE						0.323927
	4595	FALSE
	5000	FALSE
	5278	FALSE
	6063	FALSE
	6964	FALSE
	8000	FALSE
	9190	FALSE
	10556	FALSE

## Sheet: METF_after
METF after recess
	Valid measurements		Standard error of skew	Standard error of kurtosis
Laser	8		0.265908	0.52357
Drill	9		0.239046	0.466569
		Cadaver
METF OK		FALSE	TRUE	TRUE	FALSE	TRUE	FALSE	FALSE	FALSE	TRUE	TRUE	TRUE	TRUE	TRUE	TRUE	TRUE	TRUE	TRUE	TRUE	TRUE	TRUE	TRUE	TRUE	TRUE
Recess METF exists		TRUE	TRUE	TRUE	TRUE	FALSE	TRUE	FALSE	TRUE	TRUE	TRUE	TRUE	TRUE	TRUE	TRUE	TRUE	TRUE	TRUE	TRUE	TRUE	TRUE	TRUE	TRUE	TRUE
Include		FALSE	TRUE	TRUE	FALSE	FALSE	FALSE	FALSE	FALSE	TRUE	TRUE	TRUE	TRUE	TRUE	TRUE	TRUE	TRUE	TRUE	TRUE	TRUE	TRUE	TRUE	TRUE	TRUE
Method		Laser	Drill	Drill	Laser	Drill	Drill	Laser	Laser	Drill	Drill	Laser	Drill	Laser	Drill	Laser	Laser	Drill	Drill	Laser	Laser	Drill	Laser	Laser		Median Laser	Median Drill
		C1L-L	C1R-D	C2R-D	C3L-L	C4L-D	C4R-D	C5L-L	C5R-L	C6L-D	C7R-D	C8R-L	C8L-D	C9L-L	C9R-D	C10L-L	C11L-L	C11R-D	C12R-D	C13L-L	C12L-L	C7L-D	C10R-L	C14R-L
Frequency (Hz)	109	0.0081916	0.00990731	0.0112832	0.0108284		0.0753484		0.00901867	0.0254849	0.00670461	0.0156086	0.0159806	0.00349516	0.00581075	0.00939163	0.00545871	0.00493181	0.0153979	0.0128946	0.0109819	0.0128781	0.0131285	0.00561608		0.0112832	0.00920515
	125	0.00830147	0.011587	0.00161024	0.00363806		0.0900277		0.0115788	0.0273157	0.00929716	0.0168066	0.0184523	0.00306305	0.00575873	0.0110086	0.00536108	0.0048436	0.0175145	0.0146825	0.00627661	0.00936767	0.0148022	0.0052254		0.00936767	0.00728904
	144	0.00998524	0.012393	0.00127696	0.00314124		0.0991538		0.0077316	0.0328319	0.00829051	0.0180453	0.0200745	0.00278308	0.00596709	0.011296	0.00633635	0.00572473	0.0200558	0.0159759	0.00830819	0.0115588	0.0148943	0.00569966		0.0115588	0.0080199
	165	0.0105697	0.012445	0.00247798	0.00411207		0.106726		0.00731421	0.0347373	0.00949871	0.0180316	0.0218302	0.00367589	0.00596607	0.0125516	0.00668767	0.00604215	0.0216526	0.0173264	0.00869326	0.0132255	0.0167711	0.00562972		0.012445	0.00800374
	189	0.0111431	0.0133638	0.00372183	0.00512057		0.118319		0.0117494	0.036913	0.0113798	0.0201451	0.0241945	0.00371422	0.00631042	0.0137194	0.00751099	0.00678599	0.0243141	0.0177181	0.0102443	0.0141308	0.0182009	0.00694419		0.0133638	0.0106937
	218	0.0121941	0.0141188	0.0017799	0.0048569		0.133826		0.0131376	0.0410009	0.012415	0.02297	0.026758	0.00389759	0.00734323	0.0157684	0.00782863	0.00707297	0.0244406	0.0181511	0.0101841	0.0164318	0.020435	0.00604966		0.0141188	0.0111891
	250	0.0134101	0.0151766	0.00132097	0.0042921		0.158118		0.0146744	0.0476905	0.0132497	0.027348	0.0299089	0.00485829	0.00766604	0.0173635	0.00826793	0.00746987	0.0272563	0.0181759	0.0117281	0.0189467	0.0237848	0.00680408		0.0151766	0.0125691
	287	0.0147063	0.0155844	0.00213358	0.00407161		0.197513		0.0186474	0.058707	0.0166095	0.0306085	0.0348279	0.00458056	0.00994564	0.0192856	0.00857997	0.00775179	0.0289099	0.0205235	0.0143144	0.021498	0.0262878	0.00860634		0.0166095	0.0145103
	330	0.0176914	0.0185811	0.00219798	0.00436144		0.262697		0.0236844	0.0711882	0.0205897	0.0323009	0.0428563	0.00562649	0.0123688	0.0235427	0.010281	0.0092886	0.0364217	0.0247153	0.0166303	0.0258688	0.028869	0.0106349		0.0205897	0.0171608
	379	0.0206662	0.0199227	0.00317558	0.00461474		0.362876		0.0247397	0.0866319	0.0248365	0.0420229	0.0514235	0.00687378	0.0152843	0.0270272	0.0119578	0.0108036	0.0417175	0.0292653	0.0199568	0.0307459	0.0330383	0.0124892		0.0248365	0.0203115
	435	0.0237037	0.0225078	0.00394665	0.00437748		0.530432		0.0247104	0.1149	0.033498	0.0510426	0.0561934	0.00765823	0.0189799	0.0334975	0.0143843	0.0129958	0.0491443	0.0318519	0.0239092	0.0376242	0.0399691	0.0147532		0.033498	0.0238064
	500	0.0273902	0.0253915	0.011448	0.00590978		0.841241		0.0236042	0.151434	0.0504225	0.0595863	0.0543968	0.00993911	0.018912	0.0394622	0.0167512	0.0151343	0.061237	0.0379535	0.0281094	0.0498111	0.0447715	0.0183481		0.0498111	0.0254972
	574	0.0315695	0.0306306	0.00609311	0.00967165		1.00439		0.0173805	0.167003	0.0671744	0.0739269	0.0580822	0.0130603	0.0163174	0.0473309	0.0212195	0.0191712	0.0628317	0.0469387	0.0290504	0.0691035	0.0528814	0.023094		0.0580822	0.0260722
	660	0.0374879	0.0322889	0.0070445	0.00955552		0.706996		0.0192926	0.122403	0.0702735	0.0755978	0.0669097	0.0159152	0.0190656	0.0628882	0.0277594	0.02508	0.0706087	0.0474075	0.0284879	0.0944027	0.0686341	0.0243044		0.0669097	0.0281237
	758	0.0438449	0.0587471	0.0103224	0.00610168		0.457518		0.0245718	0.0885021	0.0603922	0.069337	0.0848421	0.0221164	0.0242162	0.0737775	0.0367615	0.0332131	0.0785188	0.0578105	0.0320815	0.111621	0.0657208	0.0251574		0.0603922	0.0344215
	871	0.047784	0.0923626	0.0151887	0.00262787		0.333841		0.0249045	0.0988076	0.0366435	0.0804976	0.114337	0.033978	0.0304931	0.0940598	0.0475163	0.0429298	0.0759669	0.0522899	0.0368823	0.107004	0.0638585	0.0302247		0.0759669	0.0421993
	1000	0.0535292	0.107475	0.0170321	0.00356764		0.257866		0.0201422	0.121463	0.0369707	0.0715278	0.118208	0.0383516	0.0412788	0.105352	0.0814281	0.0735683	0.0765063	0.0813809	0.0339508	0.084123	0.0931144	0.0354536		0.0765063	0.0459404
	1149	0.0617118	0.116135	0.0126541	0.0051439		0.212279		0.0128494	0.101793	0.0398136	0.0610609	0.0981978	0.023411	0.0488911	0.111352	0.111561	0.100793	0.0719908	0.0704632	0.031954	0.0582592	0.122122	0.0370085		0.0719908	0.0490347
	1320	0.0946923	0.107505	0.0100027	0.00685776		0.194766		0.00696224	0.0804587	0.0306494	0.0712544	0.0791758	0.019102	0.0426361	0.102653	0.0705524	0.0637423	0.0639844	0.0676875	0.0309418	0.0380346	0.113698	0.0340755		0.0637423	0.0508815
	1516	0.127458	0.111168	0.00742886	0.00648699		0.186788		0.00425214	0.0833908	0.0185944	0.079635	0.0633717	0.0222477	0.0357123	0.082308	0.0576375	0.052074	0.0621446	0.0515426	0.0402674	0.0215772	0.0786339	0.0348354		0.052074	0.045905
	1741	0.147492	0.124323	0.00668218	0.00555638		0.166808		0.00575807	0.0825272	0.0138894	0.0668952	0.0527215	0.0313622	0.0301893	0.0509463	0.0669567	0.0604937	0.0469312	0.0584591	0.0402093	0.019635	0.0476455	0.0347916		0.0469312	0.0439274
	2000	0.170729	0.106672	0.00600524	0.00464751		0.157776		0.0049602	0.0735231	0.012246	0.0710727	0.0475545	0.0231248	0.0190726	0.0323332	0.0518491	0.0468444	0.049739	0.0699554	0.0183401	0.0190696	0.0325342	0.0299266		0.0468444	0.0311299
	2297	0.144079	0.0725152	0.00481015	0.0041574		0.11213		0.00394015	0.0582226	0.00870401	0.0979644	0.0433212	0.0129549	0.0102284	0.0229706	0.0357518	0.0323009	0.0342136	0.0607291	0.00490329	0.0117272	0.0246236	0.0244523		0.0323009	0.0237114
	2639	0.147168	0.0533131	0.00721497	0.00409407		0.0774497		0.00346754	0.0485148	0.00708243	0.0864341	0.0378014	0.011058	0.00787495	0.020444	0.0289458	0.0261518	0.028909	0.0457881	0.00157463	0.00699956	0.0134938	0.0235495		0.0261518	0.0169689
	3000	0.154036	0.0596497	0.0120314	0.00461053		0.0962971		0.00439201	0.0334885	0.00838436	0.0351176	0.0255978	0.0128421	0.00823574	0.0230959	0.0257815	0.0232929	0.036388	0.0275775	0.00394421	0.00400125	0.0138164	0.0269531		0.0232929	0.0184561
	3031	0.153187	0.0600206	0.01191	0.00460598		0.0979471		0.00450589	0.0333522	0.00924475	0.0322488	0.0255243	0.014167	0.00818341	0.0233084	0.025248	0.0228109	0.0384898	0.0264473	0.00432214	0.00440119	0.0155695	0.026108		0.0228109	0.019439
	3482	0.0940793	0.0632994	0.0117393	0.00420237		0.207816		0.00492203	0.0342713	0.0220988	0.0262039	0.0384334	0.0151086	0.00855201	0.0206993	0.0149904	0.0135434	0.0373763	0.0237416	0.0117434	0.010957	0.013656	0.0207494		0.0220988	0.0150495
	4000	0.0802271	0.0627746	0.0140516	0.00148602		0.303719		0.00469919	0.0170416	0.0186479	0.0390424	0.0481432	0.0162013	0.0100178	0.0295336	0.0177936	0.016076	0.0255285	0.0210395	0.0184098	0.00726301	0.0150599	0.0139792		0.0170416	0.0169975
	4595	0.0874453	0.0685893	0.0155374	0.00163521		0.335166		0.00457664	0.00614619	0.0175265	0.0439069	0.0495091	0.0134489	0.0119697	0.0331509	0.0255786	0.0231096	0.030147	0.0152674	0.0180022	0.00756165	0.0141603	0.0118223		0.0175265	0.0147138
	5000	0.051421	0.0678702	0.0151538	0.0020401		0.342701		0.00522013	0.0104588	0.0198696	0.0454187	0.0591029	0.0127597	0.012807	0.0322758	0.0245595	0.0221889	0.0429932	0.0144507	0.0189089	0.0088925	0.00911688	0.0171048		0.0198696	0.0157777
	5278	0.0313337	0.0656881	0.0139014	0.00239517		0.35379		0.0053058	0.0191606	0.0213331	0.0497459	0.0669956	0.0141856	0.0132888	0.0281347	0.023702	0.0214142	0.0595676	0.018427	0.0195049	0.00882736	0.00469455	0.0150577		0.0213331	0.0167424
	6063	0.0271306	0.0385899	0.0107113	0.00347736		0.309978		0.00399874	0.0244355	0.0190393	0.0571708	0.0678087	0.0165405	0.0137562	0.0219003	0.0253186	0.0228747	0.120377	0.0240526	0.0327297	0.00795341	0.00842209	0.0138361		0.0228747	0.0192204
	6964	0.0847394	0.0438116	0.00841731	0.00446074		0.0592253		0.00617281	0.0165017	0.0218914	0.0615319	0.0608867	0.0189366	0.01555	0.0184367	0.0275959	0.0249322	0.195805	0.0309861	0.117249	0.00849214	0.00883919	0.0176381		0.0218914	0.0186866
	8000	0.0915454	0.0757219	0.0120048	0.00589503		0.017365		0.00850922	0.0162106	0.0318829	0.061005	0.0532093	0.0200791	0.0251276	0.0114931	0.0514474	0.0464814	0.17066	0.0411939	0.0272986	0.0104254	0.00498629	0.0271661		0.0251276	0.0236226
	9190	0.0362402	0.120271	0.0149444	0.007393		0.00940633		0.0487633	0.024149	0.0270625	0.0505693	0.0537445	0.019868	0.0135485	0.00813365	0.0287406	0.0259664	0.0049961	0.0453276	0.0103348	0.0177981	0.00767892	0.0558147		0.0177981	0.0243043
	10556	0.0247082	0.0482115	0.00950556	0.00855251		0.0116741		0.007063	0.0878007	0.0266225	0.0272694	0.073328	0.0362049	0.00469174	0.0110167	0.00694718	0.00627661	0.0178779	0.0511007	0.00486712	0.00844951	0.0159891	0.0818718		0.0116741	0.0200194
Laser
Log of METF laser data after recess
		Cadaver
Method		Laser	Drill	Drill	Laser	Drill	Drill	Laser	Laser	Drill	Drill	Laser	Drill	Laser	Drill	Laser	Laser	Drill	Drill	Laser	Laser	Drill	Laser	Laser		Median of log laser data
		C1L-L	C1R-D	C2R-D	C3L-L	C4L-D	C4R-D	C5L-L	C5R-L	C6L-D	C7R-D	C8R-L	C8L-D	C9L-L	C9R-D	C10L-L	C11L-L	C11R-D	C12R-D	C13L-L	C12L-L	C7L-D	C10R-L	C14R-L
Frequency (Hz)	109											-1.80664		-2.45653		-2.02726	-2.26291			-1.88959	-1.95932		-1.88178	-2.25057		-1.99329
	125											-1.77452		-2.51385		-1.95827	-2.27075			-1.8332	-2.20227		-1.82967	-2.28188		-2.08027
	144											-1.74364		-2.55547		-1.94707	-2.19816			-1.79653	-2.08049		-1.82698	-2.24415		-2.01378
	165											-1.74396		-2.43464		-1.9013	-2.17472			-1.76129	-2.06082		-1.77544	-2.24951		-1.98106
	189											-1.69583		-2.43013		-1.86266	-2.1243			-1.75158	-1.98952		-1.73991	-2.15838		-1.92609
	218											-1.63884		-2.4092		-1.80221	-2.10631			-1.7411	-1.99208		-1.68963	-2.21827		-1.89715
	250											-1.56307		-2.31352		-1.76036	-2.0826			-1.7405	-1.93077		-1.6237	-2.16723		-1.84557
	287											-1.51416		-2.33908		-1.71477	-2.06651			-1.68775	-1.84423		-1.58025	-2.06518		-1.7795
	330											-1.49079		-2.24976		-1.62814	-1.98797			-1.60703	-1.7791		-1.53957	-1.97327		-1.70362
	379											-1.37651		-2.1628		-1.5682	-1.92235			-1.53365	-1.69991		-1.48098	-1.90346		-1.63405
	435											-1.29207		-2.11587		-1.47499	-1.84211			-1.49686	-1.62144		-1.39828	-1.83111		-1.55915
	500											-1.22485		-2.00265		-1.40382	-1.77595			-1.42075	-1.55115		-1.349	-1.73641		-1.48595
	574											-1.1312		-1.88405		-1.32485	-1.67327			-1.32847	-1.53685		-1.2767	-1.6365		-1.43266
	660											-1.12149		-1.79819		-1.20143	-1.55659			-1.32415	-1.54534		-1.16346	-1.61432		-1.43475
	758											-1.15903		-1.65529		-1.13208	-1.43461			-1.23799	-1.49375		-1.1823	-1.59933		-1.3363
	871											-1.09422		-1.4688		-1.0266	-1.32316			-1.28158	-1.43318		-1.19478	-1.51964		-1.30237
	1000											-1.14553		-1.41622		-0.977355	-1.08923			-1.08948	-1.46915		-1.03098	-1.45034		-1.1175
	1149											-1.21424		-1.63058		-0.953303	-0.952488			-1.15204	-1.49548		-0.913207	-1.4317		-1.18314
	1320											-1.14719		-1.71892		-0.98863	-1.15149			-1.16949	-1.50945		-0.944246	-1.46756		-1.16049
	1516											-1.0989		-1.65271		-1.08456	-1.2393			-1.28783	-1.39505		-1.10439	-1.45798		-1.26356
	1741											-1.17461		-1.50359		-1.29289	-1.17421			-1.23315	-1.39567		-1.32198	-1.45853		-1.30743
	2000											-1.1483		-1.63592		-1.49035	-1.28526			-1.15518	-1.7366		-1.48766	-1.52394		-1.48901
	2297											-1.00893		-1.88757		-1.63883	-1.4467			-1.2166	-2.30951		-1.60865	-1.61168		-1.61016
	2639											-1.06331		-1.95632		-1.68943	-1.53842			-1.33925	-2.80282		-1.86987	-1.62802		-1.65873
	3000											-1.45448		-1.89136		-1.63647	-1.58869			-1.55945	-2.40404		-1.85961	-1.56939		-1.61258
	3031											-1.49149		-1.84872		-1.63249	-1.59777			-1.57762	-2.3643		-1.80772	-1.58323		-1.61513
	3482											-1.58163		-1.82078		-1.68404	-1.82419			-1.62449	-1.93021		-1.86468	-1.68299		-1.75241
	4000											-1.40846		-1.79045		-1.52968	-1.74974			-1.67696	-1.73495		-1.82218	-1.85452		-1.74234
	4595											-1.35747		-1.87131		-1.47951	-1.59212			-1.81624	-1.74467		-1.84893	-1.9273		-1.78046
	5000											-1.34277		-1.89416		-1.49112	-1.60978			-1.84011	-1.72333		-2.04015	-1.76688		-1.74511
	5278											-1.30324		-1.84815		-1.55076	-1.62522			-1.73454	-1.70986		-2.32841	-1.82224		-1.7222
	6063											-1.24283		-1.78145		-1.65955	-1.59656			-1.61884	-1.48506		-2.07458	-1.85899		-1.63919
	6964											-1.2109		-1.7227		-1.73432	-1.55916			-1.50883	-0.930891		-2.05359	-1.75355		-1.64093
	8000											-1.21463		-1.69726		-1.93956	-1.28864			-1.38517	-1.56386		-2.30222	-1.56597		-1.56492
	9190											-1.29611		-1.70185		-2.08971	-1.5415			-1.34364	-1.9857		-2.1147	-1.25325		-1.62167
	10556											-1.56432		-1.44123		-1.95795	-2.15819			-1.29157	-2.31273		-1.79618	-1.08687		-1.68025
MAD laser analysis after recess
		Cadaver																								Laser
Method		Laser	Drill	Drill	Laser	Drill	Drill	Laser	Laser	Drill	Drill	Laser	Drill	Laser	Drill	Laser	Laser	Drill	Drill	Laser	Laser	Drill	Laser	Laser		Median absolute deviation (MAD)	Lower MAD limit	Upper MAD limit	Median
		C1L-L	C1R-D	C2R-D	C3L-L	C4L-D	C4R-D	C5L-L	C5R-L	C6L-D	C7R-D	C8R-L	C8L-D	C9L-L	C9R-D	C10L-L	C11L-L	C11R-D	C12R-D	C13L-L	C12L-L	C7L-D	C10R-L	C14R-L
Frequency (Hz)	109											0.186655		0.463243		0.0339685	0.26962			0.103697	0.0339685		0.111506	0.257276		0.221027	0.00220612	0.0467508	0.0101557
	125											0.305751		0.433574		0.122004	0.190477			0.247072	0.122004		0.250596	0.201609		0.332607	0.000835425	0.0827085	0.00831245
	144											0.270149		0.541691		0.0667096	0.184377			0.21725	0.0667096		0.186805	0.230367		0.299526	0.0012236	0.0766997	0.0096876
	165											0.237094		0.453579		0.0797588	0.193667			0.219766	0.0797588		0.205619	0.268454		0.315338	0.00118284	0.0922478	0.0104458
	189											0.230259		0.504043		0.0634258	0.198213			0.174507	0.0634258		0.186183	0.232288		0.284953	0.00165597	0.0848727	0.0118552
	218											0.258307		0.512058		0.094933	0.209168			0.156049	0.094933		0.20752	0.321123		0.308891	0.00150031	0.107036	0.0126723
	250											0.282493		0.467949		0.0852054	0.237036			0.105064	0.0852054		0.221867	0.321663		0.340184	0.00136107	0.149619	0.0142703
	287											0.265339		0.559584		0.0647302	0.287017			0.0917489	0.0647302		0.199252	0.285684		0.344401	0.00153922	0.179352	0.0166151
	330											0.212837		0.54614		0.0754784	0.284344			0.0965874	0.0754784		0.164054	0.269646		0.279389	0.00287217	0.136315	0.0197869
	379											0.257541		0.528749		0.0658552	0.288293			0.100408	0.0658552		0.153073	0.269409		0.304388	0.00283649	0.190155	0.0232244
	435											0.267082		0.556721		0.0841618	0.282962			0.0622858	0.0622858		0.160875	0.271963		0.317245	0.00308401	0.246936	0.0275962
	500											0.261095		0.516704		0.0821299	0.290005			0.0652002	0.0652002		0.13695	0.250461		0.287188	0.00449249	0.237473	0.0326626
	574											0.301461		0.451389		0.107803	0.240608			0.104189	0.104189		0.155961	0.203843		0.266723	0.00585024	0.233083	0.0369268
	660											0.313255		0.363443		0.233316	0.121843			0.110593	0.110593		0.271286	0.179569		0.306072	0.00443648	0.304417	0.0367497
	758											0.177265		0.318986		0.204224	0.0983071			0.0983071	0.157446		0.154003	0.263033		0.248121	0.00830494	0.255896	0.0460999
	871											0.208152		0.166432		0.275774	0.0207875			0.0207875	0.130812		0.107589	0.217268		0.220347	0.010879	0.228387	0.049846
	1000											0.0280238		0.298715		0.140146	0.0282761			0.0280238	0.351648		0.0865186	0.332838		0.168027	0.0239011	0.243545	0.0762954
	1149											0.0310995		0.447444		0.229835	0.230649			0.0310995	0.312338		0.26993	0.248561		0.355239	0.00563828	0.763096	0.0655938
	1320											0.0133019		0.55843		0.17186	0.00900165			0.00900165	0.348964		0.216244	0.307067		0.287701	0.00947121	0.504213	0.0691051
	1516											0.164669		0.38915		0.179006	0.0242693			0.0242693	0.131481		0.159174	0.194414		0.240065	0.010381	0.286174	0.0545049
	1741											0.132827		0.19616		0.0145451	0.133227			0.0742853	0.0882412		0.0145451	0.151093		0.163878	0.015883	0.152828	0.0492683
	2000											0.340709		0.146917		0.00134608	0.203747			0.333827	0.247592		0.00134608	0.0349376		0.259947	0.00538461	0.195359	0.0324335
	2297											0.601233		0.277401		0.0286629	0.163463			0.393562	0.699348		0.00151592	0.00151592		0.326812	0.00256684	0.23457	0.0245378
	2639											0.595411		0.297598		0.0307076	0.12031			0.319478	1.1441		0.21114	0.0307076		0.377127	0.00162141	0.296932	0.0219419
	3000											0.158103		0.278785		0.0238866	0.0238866			0.0531336	0.791462		0.247027	0.0431872		0.15659	0.00827278	0.0719766	0.0244018
	3031											0.123643		0.233593		0.017357	0.017357			0.037511	0.749171		0.192594	0.0319033		0.119463	0.0106287	0.0553682	0.0242588
	3482											0.170775		0.0683662		0.0683662	0.0717772			0.12792	0.177796		0.112267	0.0694163		0.136432	0.00689118	0.0453823	0.0176844
	4000											0.333881		0.048105		0.212661	0.00739291			0.0653794	0.00739291		0.0798327	0.112172		0.107646	0.00860436	0.0380709	0.0180991
	4595											0.422988		0.0908595		0.30095	0.188332			0.0357809	0.0357809		0.068473	0.146843		0.176209	0.00490816	0.0559977	0.0165785
	5000											0.402343		0.14905		0.253985	0.135328			0.0950036	0.0217745		0.295045	0.0217745		0.21081	0.0041924	0.0771473	0.0179842
	5278											0.418957		0.125952		0.171443	0.0969847			0.0123445	0.0123445		0.606206	0.100041		0.167528	0.00595957	0.0603095	0.0189583
	6063											0.396369		0.142257		0.0203564	0.0426339			0.0203564	0.154136		0.435386	0.219793		0.219716	0.00503103	0.104702	0.0229512
	6964											0.430028		0.0817715		0.0933892	0.0817715			0.132094	0.710037		0.41266	0.11262		0.181406	0.0065291	0.0800371	0.0228598
	8000											0.350281		0.13234		0.374645	0.276279			0.179749	0.00105668		0.737307	0.00105668		0.338053	0.00263587	0.281348	0.0272323
	9190											0.325562		0.0801707		0.46804	0.0801707			0.278037	0.364023		0.493025	0.368424		0.511189	0.000699452	0.81638	0.023896
	10556											0.115925		0.239018		0.2777	0.477941			0.388677	0.632478		0.115925	0.593384		0.493985	0.000688327	0.633439	0.0208809
Laser analysis after recess
		Geometric mean	Lower geometric 95% confidence interval	Upper geometric 95% confidence interval	Skewness of log10 data	Absolute z-score of skewness for log10 data	Excess kurtosis of log10 data	Absolute z-score of excess kurtosis for log10 data	Z-score normality criteria
Frequency (Hz)	109	0.00857382	0.00593933	0.0123769	-0.658503	2.47643	-0.916105	1.74973	1.96
	125	0.0082594	0.00536471	0.012716	-0.317221	1.19297	-1.38927	2.65346	1.96
	144	0.00893176	0.00574711	0.0138811	-0.758565	2.85273	-0.0181094	0.0345884	1.96
	165	0.00971156	0.00643191	0.0146635	-0.472417	1.77662	-1.19426	2.28099	1.96
	189	0.0107389	0.00713782	0.0161568	-0.73417	2.76099	-0.288682	0.551372	1.96
	218	0.0112278	0.00721075	0.0174828	-0.538111	2.02367	-1.04676	1.99928	1.96
	250	0.0126555	0.00822181	0.0194801	-0.321044	1.20735	-1.33679	2.55322	1.96
	287	0.014077	0.0089549	0.0221288	-0.588009	2.21133	-0.643995	1.23001	1.96
	330	0.0165214	0.0108055	0.0252608	-0.709691	2.66893	-0.580717	1.10915	1.96
	379	0.0196796	0.0128343	0.030176	-0.57728	2.17097	-0.716606	1.36869	1.96
	435	0.0232225	0.0149635	0.0360399	-0.626522	2.35616	-0.431279	0.823726	1.96
	500	0.0276648	0.0182613	0.0419103	-0.555919	2.09064	-0.607835	1.16094	1.96
	574	0.0335749	0.0225248	0.0500459	-0.32913	1.23776	-0.800306	1.52856	1.96
	660	0.0384042	0.0258973	0.0569514	-0.211847	0.796691	-1.45568	2.78029	1.96
	758	0.0434714	0.0311281	0.0607092	-0.274692	1.03303	-1.92058	3.66823	1.96
	871	0.0509631	0.0383306	0.0677588	0.25721	0.96729	-1.30042	2.48375	1.96
	1000	0.061868	0.0447902	0.0854572	-0.441027	1.65857	-2.00897	3.83705	1.96
	1149	0.0605511	0.0390227	0.0939565	-0.325572	1.22438	-1.58746	3.03199	1.96
	1320	0.0546862	0.0353721	0.0845465	-0.588249	2.21223	-0.874643	1.67054	1.96
	1516	0.0512756	0.0371281	0.0708141	-0.721302	2.7126	-0.292133	0.557964	1.96
	1741	0.0479372	0.039272	0.0585144	-0.25899	0.973982	-1.38392	2.64323	1.96
	2000	0.0369062	0.0261279	0.0521307	0.19167	0.720815	-1.264	2.41418	1.96
	2297	0.0256414	0.0135945	0.0483635	-0.436906	1.64307	0.708109	1.35246	1.96
	2639	0.0183683	0.00805672	0.0418776	-1.17746	4.42807	2.4685	4.71475	1.96
	3000	0.0179707	0.0110313	0.0292754	-1.65525	6.22489	2.89167	5.52299	1.96
	3031	0.0182845	0.0116878	0.0286044	-1.90602	7.16795	3.94102	7.52721	1.96
	3482	0.0177163	0.0145171	0.0216206	-0.0248247	0.0933582	-1.55182	2.96392	1.96
	4000	0.0201434	0.0157659	0.0257364	1.11854	4.20651	0.380298	0.726355	1.96
	4595	0.0197382	0.0142162	0.027405	0.757525	2.84882	-0.860045	1.64265	1.96
	5000	0.0193402	0.0134956	0.0277159	0.335113	1.26026	-0.369578	0.70588	1.96
	5278	0.0181844	0.011374	0.0290725	-0.849031	3.19295	2.33222	4.45445	1.96
	6063	0.0216406	0.0145293	0.0322324	0.0434397	0.163364	0.620347	1.18484	1.96
	6964	0.0275904	0.0157805	0.0482388	0.677133	2.54649	0.424185	0.810179	1.96
	8000	0.0240069	0.0135096	0.042661	-0.957832	3.60212	0.581654	1.11094	1.96
	9190	0.021587	0.0121397	0.0383862	-0.175696	0.660741	-2.02462	3.86696	1.96
	10556	0.0199008	0.010034	0.0394698	-0.0517167	0.194491	-1.22703	2.34358	1.96
Drill
Log of METF drill data after recess
		Cadaver
Method		Laser	Drill	Drill	Laser	Drill	Drill	Laser	Laser	Drill	Drill	Laser	Drill	Laser	Drill	Laser	Laser	Drill	Drill	Laser	Laser	Drill	Laser	Laser		Median of log drill data
		C1L-L	C1R-D	C2R-D	C3L-L	C4L-D	C4R-D	C5L-L	C5R-L	C6L-D	C7R-D	C8R-L	C8L-D	C9L-L	C9R-D	C10L-L	C11L-L	C11R-D	C12R-D	C13L-L	C12L-L	C7L-D	C10R-L	C14R-L
Frequency (Hz)	109		-2.00404	-1.94757						-1.59372	-2.17363		-1.79641		-2.23577			-2.30699	-1.81254			-1.89015				-1.94757
	125		-1.93603	-2.79311						-1.56359	-2.03165		-1.73395		-2.23967			-2.31483	-1.7566			-2.02837				-2.02837
	144		-1.90682	-2.89382						-1.4837	-2.08142		-1.69735		-2.22424			-2.24225	-1.69776			-1.93709				-1.93709
	165		-1.905	-2.6059						-1.4592	-2.02234		-1.66094		-2.22431			-2.21881	-1.66449			-1.87859				-1.905
	189		-1.87407	-2.42924						-1.43282	-1.94387		-1.61628		-2.19994			-2.16839	-1.61414			-1.84983				-1.87407
	218		-1.8502	-2.74961						-1.38721	-1.90605		-1.57255		-2.13411			-2.1504	-1.61189			-1.78431				-1.8502
	250		-1.81883	-2.87911						-1.32157	-1.87779		-1.5242		-2.11543			-2.12669	-1.56453			-1.72247				-1.81883
	287		-1.80731	-2.67089						-1.23131	-1.77964		-1.45807		-2.00237			-2.1106	-1.53895			-1.6676				-1.77964
	330		-1.73093	-2.65798						-1.14759	-1.68635		-1.36799		-1.90767			-2.03205	-1.43864			-1.58722				-1.68635
	379		-1.70065	-2.49818						-1.06232	-1.60491		-1.28884		-1.81576			-1.96643	-1.37968			-1.51221				-1.60491
	435		-1.64767	-2.40377						-0.93968	-1.47498		-1.25031		-1.72171			-1.8862	-1.30853			-1.42453				-1.47498
	500		-1.59531	-1.94127						-0.819777	-1.29738		-1.26443		-1.72326			-1.82004	-1.21299			-1.30267				-1.30267
	574		-1.51384	-2.21516						-0.777276	-1.1728		-1.23596		-1.78735			-1.71735	-1.20182			-1.1605				-1.23596
	660		-1.49095	-2.15215						-0.912209	-1.15321		-1.17451		-1.71975			-1.60067	-1.15114			-1.02502				-1.17451
	758		-1.23101	-1.98622						-1.05305	-1.21902		-1.07139		-1.61589			-1.47869	-1.10503			-0.952255				-1.21902
	871		-1.0345	-1.81848						-1.00521	-1.436		-0.941813		-1.5158			-1.36724	-1.11938			-0.970599				-1.11938
	1000		-0.968694	-1.76873						-0.915556	-1.43214		-0.927353		-1.38427			-1.13331	-1.1163			-1.07509				-1.1163
	1149		-0.935036	-1.89777						-0.992284	-1.39997		-1.0079		-1.31077			-0.996572	-1.14272			-1.23464				-1.14272
	1320		-0.96857	-1.99988						-1.09443	-1.51358		-1.10141		-1.37022			-1.19557	-1.19393			-1.41982				-1.19557
	1516		-0.954019	-2.12908						-1.07888	-1.73062		-1.1981		-1.44718			-1.28338	-1.2066			-1.66601				-1.28338
	1741		-0.90545	-2.17508						-1.0834	-1.85732		-1.27801		-1.52015			-1.21829	-1.32854			-1.70697				-1.32854
	2000		-0.971948	-2.22147						-1.13358	-1.912		-1.32281		-1.71959			-1.32934	-1.3033			-1.71966				-1.32934
	2297		-1.13957	-2.31784						-1.23491	-2.06028		-1.3633		-1.99019			-1.49079	-1.4658			-1.93081				-1.49079
	2639		-1.27317	-2.14177						-1.31413	-2.14982		-1.42249		-2.10375			-1.5825	-1.53897			-2.15493				-1.5825
	3000		-1.22439	-1.91968						-1.4751	-2.07653		-1.5918		-2.0843			-1.63278	-1.43904			-2.3978				-1.63278
	3031		-1.2217	-1.92409						-1.47688	-2.0341		-1.59305		-2.08707			-1.64186	-1.41465			-2.35643				-1.64186
	3482		-1.1986	-1.93036						-1.46507	-1.65563		-1.41529		-2.06793			-1.86827	-1.4274			-1.96031				-1.65563
	4000		-1.20222	-1.85227						-1.76849	-1.72937		-1.31746		-1.99923			-1.79382	-1.59297			-2.13888				-1.76849
	4595		-1.16374	-1.80862						-2.21139	-1.7563		-1.30531		-1.92192			-1.63621	-1.52076			-2.12138				-1.7563
	5000		-1.16832	-1.81948						-1.98052	-1.70181		-1.22839		-1.89255			-1.65386	-1.3666			-2.05098				-1.70181
	5278		-1.18251	-1.85694						-1.71759	-1.67095		-1.17395		-1.87651			-1.6693	-1.22499			-2.05417				-1.67095
	6063		-1.41353	-1.97016						-1.61198	-1.72035		-1.16871		-1.8615			-1.64064	-0.919455			-2.09945				-1.64064
	6964		-1.35841	-2.07483						-1.78247	-1.65973		-1.21548		-1.80827			-1.60324	-0.708176			-2.07098				-1.65973
	8000		-1.12078	-1.92064						-1.7902	-1.49644		-1.27401		-1.59985			-1.33272	-0.767869			-1.98191				-1.49644
	9190		-0.919839	-1.82552						-1.6171	-1.56763		-1.26967		-1.86811			-1.58559	-2.30137			-1.74963				-1.6171
	10556		-1.31685	-2.02202						-1.0565	-1.57475		-1.13473		-2.32867			-2.20228	-1.74768			-2.07317				-1.74768
MAD drill analysis after recess
		Cadaver																								Drill
Method		Laser	Drill	Drill	Laser	Drill	Drill	Laser	Laser	Drill	Drill	Laser	Drill	Laser	Drill	Laser	Laser	Drill	Drill	Laser	Laser	Drill	Laser	Laser		Median absolute deviation (MAD)	Lower MAD limit	Upper MAD limit	Median
		C1L-L	C1R-D	C2R-D	C3L-L	C4L-D	C4R-D	C5L-L	C5R-L	C6L-D	C7R-D	C8R-L	C8L-D	C9L-L	C9R-D	C10L-L	C11L-L	C11R-D	C12R-D	C13L-L	C12L-L	C7L-D	C10R-L	C14R-L
Frequency (Hz)	109		0.0564747	0						0.353852	0.226057		0.151164		0.288198			0.359425	0.13503			0.0574216				0.224116	0.00239929	0.0530612	0.0112832
	125		0.0923382	0.764742						0.464781	0.00328135		0.29442		0.211305			0.286463	0.271767			0				0.402922	0.000579247	0.151495	0.00936767
	144		0.0302666	0.956732						0.453385	0.14433		0.239734		0.287149			0.305156	0.239329			0				0.35543	0.000992252	0.134648	0.0115588
	165		0	0.700898						0.445799	0.117332		0.244061		0.319308			0.313805	0.240513			0.0264149				0.361844	0.00102203	0.151541	0.012445
	189		0	0.555172						0.44125	0.0697945		0.257788		0.325871			0.294316	0.259928			0.0242366				0.38537	0.000932868	0.191442	0.0133638
	218		0	0.899403						0.462996	0.0558506		0.277655		0.283911			0.300196	0.238314			0.065888				0.411651	0.000821947	0.242523	0.0141188
	250		0	1.06028						0.497257	0.0589692		0.294627		0.296603			0.307862	0.254292			0.0963588				0.436813	0.000742565	0.310181	0.0151766
	287		0.0276666	0.891247						0.548334	0		0.321571		0.222723			0.330954	0.24069			0.112042				0.356847	0.00141193	0.195388	0.0166095
	330		0.0445779	0.971627						0.538758	0		0.318365		0.221322			0.3457	0.24771			0.0991265				0.367254	0.00162887	0.260263	0.0205897
	379		0.0957429	0.893267						0.542588	0		0.316072		0.210845			0.361521	0.225229			0.0926964				0.333924	0.00247354	0.24938	0.0248365
	435		0.172687	0.928791						0.5353	0		0.224666		0.246726			0.411215	0.166454			0.0504483				0.33309	0.00335544	0.334418	0.033498
	500		0.292638	0.638597						0.482896	0.00529758		0.0382471		0.420589			0.517364	0.0896872			0				0.433865	0.00248733	0.997517	0.0498111
	574		0.277887	0.979204						0.458681	0.0631612		0		0.551393			0.481392	0.034136			0.075457				0.411996	0.0033733	1.00007	0.0580822
	660		0.316436	0.977639						0.262302	0.0213027		0		0.545238			0.426162	0.0233691			0.149495				0.388889	0.00455851	0.982098	0.0669097
	758		0.011994	0.767202						0.165973	0		0.147631		0.396875			0.259672	0.113993			0.266764				0.246071	0.0110348	0.330518	0.0603922
	871		0.0848715	0.699104						0.114166	0.316627		0.177562		0.396422			0.247866	0			0.148776				0.263254	0.0123272	0.468151	0.0759669
	1000		0.147608	0.652429						0.200747	0.315839		0.18895		0.26797			0.0170064	0			0.0412178				0.280137	0.0110481	0.529795	0.0765063
	1149		0.207688	0.755045						0.150439	0.257245		0.134825		0.168047			0.146152	0			0.0919127				0.223041	0.0154225	0.336046	0.0719908
	1320		0.227002	0.80431						0.101145	0.318005		0.0941649		0.17465			0	0.00164629			0.224249				0.258937	0.0106566	0.381275	0.0637423
	1516		0.32936	0.845699						0.204497	0.44724		0.0852741		0.163803			0	0.0767824			0.382627				0.303188	0.00641296	0.422847	0.052074
	1741		0.423088	0.846544						0.245135	0.528778		0.0505259		0.191608			0.110249	0			0.378431				0.363438	0.00381197	0.577796	0.0469312
	2000		0.357394	0.892127						0.195767	0.582662		0.00653422		0.390247			0	0.0260399			0.390315				0.529873	0.00120514	1.82086	0.0468444
	2297		0.351215	0.827056						0.255877	0.569495		0.127486		0.499406			0	0.0249837			0.440022				0.520711	0.000885282	1.17855	0.0323009
	2639		0.309333	0.559267						0.268373	0.567319		0.160007		0.521253			0	0.0435314			0.572431				0.458617	0.00110065	0.621372	0.0261518
	3000		0.408384	0.286908						0.157671	0.443754		0.0409791		0.451521			0	0.193735			0.765029				0.42537	0.00123343	0.43988	0.0232929
	3031		0.420157	0.28223						0.164981	0.392248		0.04881		0.445209			0	0.227202			0.714573				0.418434	0.00126719	0.410625	0.0228109
	3482		0.457031	0.274728						0.190562	0		0.24034		0.412301			0.21264	0.228228			0.304679				0.356328	0.00188532	0.259031	0.0220988
	4000		0.566274	0.083785						0	0.0391209		0.451025		0.230738			0.0253308	0.175516			0.370393				0.26022	0.00282391	0.102842	0.0170416
	4595		0.592561	0.0523162						0.455089	0		0.45099		0.165612			0.120098	0.235549			0.365079				0.349225	0.00157044	0.1956	0.0175265
	5000		0.533489	0.117669						0.278708	0		0.473419		0.190743			0.0479462	0.33521			0.349166				0.413212	0.00114434	0.345005	0.0198696
	5278		0.488432	0.185996						0.0466464	0		0.496992		0.205567			0.00164647	0.445955			0.383224				0.304774	0.00259855	0.175137	0.0213331
	6063		0.227118	0.329515						0.0286649	0.0797059		0.471929		0.220858			0	0.721189			0.458803				0.336725	0.0022345	0.23417	0.0228747
	6964		0.301315	0.415101						0.122745	0		0.444249		0.148543			0.0564863	0.95155			0.411257				0.44673	0.00100019	0.479141	0.0218914
	8000		0.375664	0.424201						0.293759	0		0.22243		0.103406			0.163722	0.728574			0.485464				0.435527	0.00157389	0.645861	0.0318829
	9190		0.697263	0.208419						0	0.0494693		0.347436		0.251007			0.0315135	0.684267			0.132525				0.309002	0.00285688	0.204129	0.024149
	10556		0.430835	0.274338						0.691182	0.172934		0.612954		0.580981			0.454591	0			0.325484				0.638756	0.000216793	1.4743	0.0178779
Drill analysis after recess
		Geometric mean	Lower geometric 95% confidence interval	Upper geometric 95% confidence interval	Skewness of log10 data	Absolute z-score of skewness for log10 data	Excess kurtosis of log10 data	Absolute z-score of excess kurtosis for log10 data	Z-score normality criteria
Frequency (Hz)	109	1.03921	1.00749	1.07192	0.0235392	0.0984715	-0.752439	1.61271	1.96
	125	1.04183	1.00298	1.08219	-0.893805	3.73905	1.02505	2.19699	1.96
	144	1.04654	1.00336	1.09159	-1.06333	4.44821	1.74276	3.73527	1.96
	165	1.05033	1.00389	1.09892	-0.464458	1.94297	-0.035418	0.0759116	1.96
	189	1.05581	1.00436	1.10989	-0.185721	0.776925	-0.766833	1.64356	1.96
	218	1.06152	1.00293	1.12352	-1.0355	4.33182	1.50606	3.22794	1.96
	250	1.0708	1.00099	1.14549	-1.25736	5.25992	2.20354	4.72286	1.96
	287	1.08585	0.997835	1.18164	-0.907574	3.79666	1.33402	2.8592	1.96
	330	1.11081	0.992538	1.24319	-1.05618	4.4183	1.71616	3.67826	1.96
	379	1.14513	0.979552	1.3387	-0.825682	3.45407	1.16228	2.49113	1.96
	435	1.20232	0.955503	1.51289	-0.739484	3.09348	1.1783	2.52545	1.96
	500	1.30711	0.905648	1.88653	0.21476	0.898407	-0.443877	0.951362	1.96
	574	1.3691	0.882962	2.1229	-0.52866	2.21154	0.139124	0.298186	1.96
	660	1.28962	0.952395	1.74624	-0.894498	3.74196	0.244482	0.523999	1.96
	758	1.23489	1.0212	1.49329	-1.2178	5.09442	0.968405	2.07559	1.96
	871	1.21939	1.06343	1.39823	-0.817442	3.4196	-0.343845	0.736964	1.96
	1000	1.21606	1.09441	1.35122	-1.12772	4.7176	0.731484	1.56779	1.96
	1149	1.19744	1.09679	1.30733	-1.6032	6.70667	2.86213	6.13442	1.96
	1320	1.16047	1.07054	1.25794	-1.4066	5.88423	2.39845	5.1406	1.96
	1516	1.1439	1.05424	1.24117	-0.840619	3.51656	0.201844	0.432614	1.96
	1741	1.13482	1.04937	1.22723	-0.560064	2.34292	-0.296882	0.636308	1.96
	2000	1.11932	1.04115	1.20336	-0.478182	2.00038	-0.594852	1.27495	1.96
	2297	1.08465	1.02967	1.14256	-0.277862	1.16238	-1.48831	3.18989	1.96
	2639	1.0651	1.02625	1.10543	-0.0598974	0.250569	-2.25898	4.84168	1.96
	3000	1.06645	1.02153	1.11336	-0.329306	1.37759	-0.862462	1.84852	1.96
	3031	1.06746	1.02184	1.11513	-0.250515	1.04798	-0.961318	2.0604	1.96
	3482	1.09834	1.00611	1.19902	0.121257	0.507256	-1.52657	3.27191	1.96
	4000	1.11576	0.979031	1.27158	0.515605	2.15693	-0.261096	0.559608	1.96
	4595	1.12561	0.973852	1.30101	0.18128	0.758349	-0.789271	1.69165	1.96
	5000	1.13431	0.97892	1.31436	0.432016	1.80725	-1.38357	2.96541	1.96
	5278	1.14431	0.983344	1.33162	0.343691	1.43776	-1.46059	3.13049	1.96
	6063	1.14229	0.99698	1.30877	0.612616	2.56276	-0.244646	0.524351	1.96
	6964	1.10004	1.01253	1.19513	0.949792	3.97326	0.816293	1.74956	1.96
	8000	1.10087	1.02399	1.18351	0.415284	1.73726	-0.405062	0.868172	1.96
	9190	1.06746	1.01474	1.12293	0.259362	1.08499	1.14964	2.46402	1.96
	10556	1.06357	1.01685	1.11244	0.210186	0.879272	-1.6067	3.44365	1.96

## Sheet: Equivalent noise
Equivalent noise in dB SPL during drilling and laser ablation
			Drill											Laser
	Drill speed		Window		Centre frequency of 1/3 octave band									Window		Centre frequency of 1/3 octave band
	(rpm)		Start (s)	End (s)	500 Hz	1000 Hz	2000 Hz	4000 Hz	Peak SPL	Overall SPL				Start (s)	End (s)	500 Hz	1000 Hz	2000 Hz	4000 Hz	Peak SPL	Overall SPL
C1R-D	64000		3	4	120.17	116.84	137.74	136.35	162.98	155.85			C8R-L	3.5	4	48.68	52.58	56.87	64.86	61.63	66.15
C2R-D	64000		No data										C9L-L	1	1.5	66.19	56.31	62.43	70.99	81.02	80.19
C4L-D	64000		4	5	104.46	102.97	128.85	139	145.85	136.05			C10L-L	1.75	2.25	55.38	46.49	61.85	69.1	69.11	70.68
C6L-D	64000		4	5	102.35	114.77	130.32	150.82	155.65	135.57			C11L-L	3	4	62.2	45.79	54.42	67.11	73.38	73.6
C7R-D	64000		3	4	99.79	129.6	141.93	146.43	147.91	142.23			C13L-L	2.75	3.25	51.53	41.99	52.32	59.77	62.59	64.7
C8L-D	80000		3	4	99.59	103.67	122.3	141.98	143.33	142.33			C12L-L	No data
C9R-D	80000		3	4	112.04	108.97	124.74	139.22	154.21	145.23			C10R-L	3.75	4	53.94	46.44	59.44	68.11	68.9	68.48
C11R-D	80000		1	2	104.26	101.19	112.53	136.96	137.84	126.53			C14R-L	2	2.5	62.48	59.29	67.28	79.47	76.92	77.48
C12R-D	80000		3	4	100.94	96.23	104.36	125.54	131.6	125.13			Mean			57.7433	50.4083	59.195	68.55	70.5071	71.6114
C7L-D	80000		3	4	103.13	103	122.17	149.5	154.8	131.82			Std			6.9279	6.7228	5.62767	6.60728	7.14047	5.77718
Mean					105.192	108.582	124.993	140.644	148.241	137.86			Median			58.79	49.535	59.36	68.105	69.11	70.68
Std					6.74178	10.2615	11.6669	7.76301	9.7841	9.69831
Median					103.13	103.67	124.74	139.22	147.91	136.05
Median peak 64000 rpm		151.78
Median peak SPL 80000		143.33
Median 4000 Hz 64000		142.715
Median 4000 Hz 80000		139.22

## Sheet: RosowskiCriteria
Frequency (Hz)	ASTM Fig 2 scanned			Rosowski et al 2007 Fig 2 scanned
	Original Rosowski criteria			Modified criteria with 20% larger confidence intervals
	Normalized velocity (mm/s/Pa)			Normalized velocity (mm/s/Pa)
	Mean	Lower error bar	Upper error bar	Mean	Lower error bar	Upper error bar
100	0.0122242	0.00354743	0.0475849	0.0122242	0.00295619	0.0571019
102	0.0123396	0.00325083	0.0501946	0.0123396	0.00270902	0.0602335
103	0.0123968	0.00319851	0.0509946	0.0123968	0.00266543	0.0611935
105	0.0125246	0.00316772	0.0510818	0.0125246	0.00263977	0.0612982
107	0.0126717	0.003274	0.0506806	0.0126717	0.00272833	0.0608167
109	0.0128464	0.00342881	0.0499787	0.0128464	0.00285734	0.0599744
111	0.0130486	0.00359166	0.0493092	0.0130486	0.00299305	0.0591711
113	0.0132632	0.00375238	0.0487497	0.0132632	0.00312698	0.0584996
115	0.0134791	0.00393551	0.0482508	0.0134791	0.00327959	0.0579009
117	0.013695	0.00410858	0.0478846	0.013695	0.00342382	0.0574616
119	0.0139147	0.00428913	0.0476513	0.0139147	0.00357428	0.0571816
121	0.0141388	0.00446727	0.0475185	0.0141388	0.00372272	0.0570221
123	0.0143672	0.00462827	0.047452	0.0143672	0.00385689	0.0569424
125	0.0146006	0.00480194	0.0474469	0.0146006	0.00400161	0.0569363
127	0.014831	0.00496279	0.0474903	0.014831	0.00413566	0.0569883
129	0.0150624	0.00512146	0.0475595	0.0150624	0.00426788	0.0570714
132	0.015436	0.0053398	0.0476954	0.015436	0.00444983	0.0572345
134	0.0156852	0.00547185	0.0478588	0.0156852	0.00455987	0.0574306
136	0.0159707	0.00560687	0.0480352	0.0159707	0.00467239	0.0576422
139	0.0164789	0.00584334	0.0486761	0.0164789	0.00486945	0.0584113
141	0.0168211	0.00602183	0.0493309	0.0168211	0.00501819	0.0591971
144	0.0173521	0.00630501	0.050423	0.0173521	0.00525418	0.0605075
146	0.0177306	0.00649462	0.051243	0.0177306	0.00541218	0.0614916
149	0.0183034	0.00679182	0.0525984	0.0183034	0.00565985	0.0631181
151	0.0186846	0.00699367	0.0535137	0.0186846	0.00582806	0.0642164
154	0.0192206	0.00726173	0.0547004	0.0192206	0.00605144	0.0656405
157	0.0197426	0.00748083	0.0558443	0.0197426	0.00623402	0.0670132
159	0.0200944	0.00760597	0.0565289	0.0200944	0.00633831	0.0678347
162	0.0205746	0.0077577	0.0575144	0.0205746	0.00646475	0.0690173
165	0.0210117	0.00793385	0.0584125	0.0210117	0.00661154	0.070095
168	0.0214342	0.00815079	0.0592831	0.0214342	0.00679232	0.0711397
171	0.0218462	0.00836105	0.0601819	0.0218462	0.00696754	0.0722183
174	0.0222489	0.00857493	0.0611992	0.0222489	0.00714577	0.073439
177	0.0226109	0.00878017	0.0623929	0.0226109	0.0073168	0.0748714
180	0.0229636	0.008965	0.0626824	0.0229636	0.00747084	0.0752188
183	0.0232898	0.00914153	0.062847	0.0232898	0.00761794	0.0754164
186	0.023546	0.00929083	0.0625558	0.023546	0.00774236	0.075067
189	0.0238009	0.00942877	0.0621321	0.0238009	0.00785731	0.0745585
193	0.0240792	0.00964871	0.0613338	0.0240792	0.00804059	0.0736005
196	0.0242809	0.00979916	0.0607463	0.0242809	0.00816597	0.0728956
200	0.0245591	0.0101321	0.0605391	0.0245591	0.00844339	0.0726469
203	0.0247609	0.0104442	0.0606476	0.0247609	0.00870346	0.0727772
207	0.0250121	0.0107005	0.0609202	0.0250121	0.00891709	0.0731042
210	0.0252111	0.0108222	0.061233	0.0252111	0.00901849	0.0734796
214	0.0255009	0.0108756	0.061779	0.0255009	0.00906296	0.0741348
218	0.0257844	0.010865	0.0625231	0.0257844	0.00905417	0.0750277
221	0.0260067	0.0108622	0.0633922	0.0260067	0.00905181	0.0760707
225	0.0263663	0.0108656	0.0648155	0.0263663	0.00905463	0.0777786
229	0.0267245	0.0108691	0.0662211	0.0267245	0.00905759	0.0794653
233	0.0271192	0.0109348	0.0676889	0.0271192	0.00911234	0.0812266
237	0.0275239	0.0110585	0.0694003	0.0275239	0.00921539	0.0832804
241	0.0279428	0.0112184	0.0712295	0.0279428	0.0093487	0.0854754
246	0.0285076	0.0114917	0.0733896	0.0285076	0.0095764	0.0880675
250	0.0289593	0.0117567	0.0749563	0.0289593	0.00979726	0.0899476
254	0.0294903	0.012054	0.0762404	0.0294903	0.010045	0.0914884
259	0.0301809	0.0124306	0.0781133	0.0301809	0.0103588	0.093736
263	0.0307566	0.0127481	0.0795525	0.0307566	0.0106234	0.095463
268	0.0315275	0.0131293	0.0812	0.0315275	0.0109411	0.09744
273	0.032305	0.0135059	0.0827924	0.032305	0.0112549	0.0993508
277	0.0329306	0.0137695	0.0841768	0.0329306	0.0114745	0.101012
282	0.0337778	0.014089	0.0859254	0.0337778	0.0117408	0.103111
287	0.0345444	0.0143869	0.0876552	0.0345444	0.0119891	0.105186
292	0.0352822	0.0146535	0.0892153	0.0352822	0.0122113	0.107058
297	0.0360127	0.0149229	0.0906774	0.0360127	0.0124358	0.108813
302	0.0366768	0.0151943	0.0921278	0.0366768	0.0126619	0.110553
308	0.0375049	0.01551	0.0938542	0.0375049	0.012925	0.112625
313	0.0382191	0.0157815	0.0953916	0.0382191	0.0131513	0.11447
319	0.0390182	0.0162072	0.0975709	0.0390182	0.013506	0.117085
324	0.0397119	0.016571	0.0995307	0.0397119	0.0138092	0.119437
330	0.0405697	0.0169653	0.102127	0.0405697	0.0141378	0.122553
336	0.0414625	0.0173028	0.104818	0.0414625	0.014419	0.125781
342	0.0423598	0.0176167	0.107562	0.0423598	0.0146805	0.129075
347	0.0430482	0.0178783	0.110021	0.0430482	0.0148986	0.132025
354	0.043975	0.0181679	0.113458	0.043975	0.0151399	0.13615
360	0.0447913	0.0184446	0.11641	0.0447913	0.0153705	0.139692
366	0.0456251	0.0188616	0.119367	0.0456251	0.015718	0.143241
372	0.0466133	0.0193678	0.12217	0.0466133	0.0161399	0.146604
379	0.0478294	0.0200021	0.125346	0.0478294	0.0166684	0.150415
386	0.0490921	0.0207392	0.128624	0.0490921	0.0172827	0.154349
392	0.0502723	0.0213862	0.131605	0.0502723	0.0178218	0.157926
399	0.0517791	0.0221479	0.135391	0.0517791	0.0184566	0.162469
406	0.053415	0.022894	0.139334	0.053415	0.0190783	0.167201
413	0.0551484	0.0235515	0.143377	0.0551484	0.0196263	0.172053
420	0.0566868	0.0241387	0.147317	0.0566868	0.0201156	0.17678
428	0.0582737	0.0246977	0.151045	0.0582737	0.0205814	0.181254
435	0.0595548	0.0250925	0.153571	0.0595548	0.0209105	0.184285
443	0.060953	0.0255011	0.156462	0.060953	0.021251	0.187754
451	0.0623022	0.0259327	0.159155	0.0623022	0.0216106	0.190986
459	0.0636128	0.0264786	0.162326	0.0636128	0.0220655	0.194791
467	0.0647817	0.0272135	0.165482	0.0647817	0.0226779	0.198579
475	0.0659755	0.0280355	0.168603	0.0659755	0.0233629	0.202324
483	0.0672572	0.0288592	0.17164	0.0672572	0.0240494	0.205968
491	0.068747	0.0297349	0.174524	0.068747	0.0247791	0.209429
500	0.0704923	0.0306381	0.17778	0.0704923	0.0255317	0.213335
509	0.0720921	0.0314857	0.181391	0.0720921	0.0262381	0.217669
518	0.0737769	0.0323239	0.184643	0.0737769	0.0269366	0.221572
527	0.0752701	0.0331592	0.187806	0.0752701	0.0276327	0.225368
536	0.0767565	0.0339523	0.190986	0.0767565	0.0282936	0.229183
545	0.0781974	0.0347019	0.194169	0.0781974	0.0289182	0.233003
555	0.0796156	0.035521	0.19717	0.0796156	0.0296009	0.236604
564	0.0808939	0.0362525	0.199626	0.0808939	0.0302104	0.239551
574	0.0825288	0.0371264	0.202227	0.0825288	0.0309386	0.242673
584	0.0844152	0.0380042	0.204709	0.0844152	0.0316702	0.245651
595	0.0862607	0.038951	0.207156	0.0862607	0.0324592	0.248587
605	0.0878566	0.0398653	0.209201	0.0878566	0.0332211	0.251042
616	0.0896375	0.0407533	0.211815	0.0896375	0.0339611	0.254178
626	0.0912767	0.0414615	0.214306	0.0912767	0.0345512	0.257167
637	0.0930953	0.0422709	0.217193	0.0930953	0.0352257	0.260632
648	0.0949278	0.043076	0.220358	0.0949278	0.0358967	0.26443
660	0.0968603	0.0438841	0.224232	0.0968603	0.0365701	0.269079
671	0.0985295	0.0447471	0.228152	0.0985295	0.0372893	0.273782
683	0.100472	0.0456468	0.233242	0.100472	0.038039	0.27989
695	0.102062	0.0466457	0.238731	0.102062	0.0388714	0.286478
707	0.10346	0.0476325	0.243626	0.10346	0.0396938	0.292352
719	0.104705	0.0484519	0.246732	0.104705	0.0403766	0.296078
732	0.105977	0.0493643	0.249276	0.105977	0.0411369	0.299131
745	0.107248	0.0502205	0.250973	0.107248	0.0418504	0.301167
758	0.108495	0.0510105	0.252499	0.108495	0.0425087	0.302999
771	0.109708	0.0517612	0.253696	0.109708	0.0431344	0.304436
785	0.110983	0.0526403	0.254414	0.110983	0.0438669	0.305297
798	0.112157	0.0534836	0.25487	0.112157	0.0445697	0.305844
812	0.113358	0.0544074	0.255192	0.113358	0.0453395	0.306231
826	0.114467	0.0552889	0.255538	0.114467	0.0460741	0.306646
841	0.115349	0.0562813	0.256023	0.115349	0.0469011	0.307228
856	0.11625	0.057348	0.256331	0.11625	0.04779	0.307597
871	0.117173	0.0582896	0.256426	0.117173	0.0485746	0.307711
886	0.118076	0.0592674	0.256433	0.118076	0.0493895	0.30772
901	0.119031	0.0603229	0.25625	0.119031	0.0502691	0.3075
917	0.120015	0.0614155	0.255132	0.120015	0.0511796	0.306158
933	0.120868	0.0621157	0.254036	0.120868	0.0517631	0.304843
949	0.121701	0.0625389	0.252412	0.121701	0.0521158	0.302894
966	0.122574	0.0628032	0.250971	0.122574	0.052336	0.301166
983	0.123065	0.0629329	0.249667	0.123065	0.0524441	0.2996
1000	0.123265	0.0628749	0.248753	0.123265	0.0523958	0.298503
1017	0.123399	0.062818	0.247898	0.123399	0.0523483	0.297478
1035	0.123406	0.0625254	0.247119	0.123406	0.0521045	0.296543
1053	0.123198	0.0622215	0.246257	0.123198	0.0518513	0.295508
1072	0.122886	0.0619533	0.245091	0.122886	0.0516278	0.294109
1091	0.122198	0.0617198	0.24382	0.122198	0.0514331	0.292584
1110	0.121455	0.0615231	0.242185	0.121455	0.0512693	0.290622
1129	0.120498	0.0614433	0.240006	0.120498	0.0512028	0.288007
1149	0.119273	0.0613057	0.237503	0.119273	0.051088	0.285003
1169	0.117898	0.0611234	0.234531	0.117898	0.0509362	0.281438
1189	0.116564	0.060861	0.231218	0.116564	0.0507175	0.277461
1210	0.115325	0.0605946	0.227046	0.115325	0.0504955	0.272456
1231	0.114191	0.0603443	0.22283	0.114191	0.0502869	0.267396
1253	0.113018	0.0599797	0.218513	0.113018	0.0499831	0.262215
1275	0.111788	0.0594872	0.214506	0.111788	0.0495727	0.257407
1297	0.11051	0.0588983	0.210514	0.11051	0.0490819	0.252617
1320	0.109221	0.0582343	0.206313	0.109221	0.0485286	0.247575
1343	0.10805	0.0575949	0.202281	0.10805	0.0479958	0.242737
1366	0.106712	0.0569733	0.198364	0.106712	0.0474777	0.238037
1390	0.105269	0.0563084	0.194403	0.105269	0.0469237	0.233284
1414	0.103837	0.0556665	0.190567	0.103837	0.0463888	0.228681
1439	0.102148	0.0550006	0.18673	0.102148	0.0458339	0.224076
1464	0.100432	0.0543439	0.183097	0.100432	0.0452866	0.219717
1490	0.0986189	0.053673	0.179381	0.0986189	0.0447275	0.215257
1516	0.0969371	0.0529748	0.175697	0.0969371	0.0441456	0.210836
1542	0.0953847	0.0522587	0.172048	0.0953847	0.0435489	0.206458
1569	0.0937094	0.0514398	0.16825	0.0937094	0.0428665	0.2019
1597	0.0919591	0.0505154	0.164356	0.0919591	0.0420962	0.197228
1625	0.0902203	0.0496398	0.160437	0.0902203	0.0413665	0.192524
1653	0.0887137	0.0488416	0.156509	0.0887137	0.0407013	0.187811
1682	0.0871386	0.0480128	0.153301	0.0871386	0.0400107	0.183962
1711	0.0857793	0.0468981	0.150347	0.0857793	0.0390818	0.180416
1741	0.0842022	0.0456369	0.148042	0.0842022	0.0380308	0.17765
1772	0.0826339	0.0444201	0.14596	0.0826339	0.0370167	0.175152
1803	0.0810866	0.0431811	0.144271	0.0810866	0.0359842	0.173125
1834	0.0795557	0.0419281	0.142842	0.0795557	0.0349401	0.17141
1866	0.0780679	0.040696	0.141836	0.0780679	0.0339133	0.170204
1899	0.0763336	0.039553	0.140385	0.0763336	0.0329608	0.168462
1932	0.0745178	0.0384738	0.138954	0.0745178	0.0320615	0.166745
1966	0.0725797	0.0373476	0.137544	0.0725797	0.031123	0.165053
2000	0.0707444	0.0361676	0.136124	0.0707444	0.0301396	0.163349
2035	0.0692698	0.0349863	0.134876	0.0692698	0.0291552	0.161851
2071	0.067807	0.033829	0.133766	0.067807	0.0281908	0.16052
2107	0.0666042	0.0328216	0.13281	0.0666042	0.0273514	0.159372
2144	0.065529	0.0319104	0.132055	0.065529	0.026592	0.158466
2181	0.064569	0.0310974	0.13035	0.064569	0.0259145	0.15642
2219	0.0633297	0.0303491	0.128391	0.0633297	0.0252909	0.154069
2258	0.0619649	0.0296302	0.125812	0.0619649	0.0246918	0.150974
2297	0.0607099	0.0289572	0.123902	0.0607099	0.024131	0.148682
2338	0.0594968	0.0282823	0.1221	0.0594968	0.0235686	0.146519
2378	0.0583585	0.0276015	0.120503	0.0583585	0.0230012	0.144603
2420	0.0571773	0.0268319	0.119063	0.0571773	0.0223599	0.142876
2462	0.0560254	0.0261088	0.117635	0.0560254	0.0217574	0.141162
2505	0.0549058	0.0254112	0.116215	0.0549058	0.021176	0.139458
2549	0.0538073	0.0247785	0.114482	0.0538073	0.0206487	0.137379
2594	0.0526543	0.0242291	0.112482	0.0526543	0.020191	0.134979
2639	0.0515426	0.0237161	0.110128	0.0515426	0.0197634	0.132153
2685	0.0504973	0.0232919	0.107592	0.0504973	0.0194099	0.12911
2732	0.0494204	0.0228421	0.104829	0.0494204	0.0190351	0.125795
2780	0.0482887	0.0223686	0.102484	0.0482887	0.0186405	0.122981
2828	0.0471825	0.0218897	0.100455	0.0471825	0.0182414	0.120546
2878	0.0460678	0.021329	0.0985766	0.0460678	0.0177742	0.118292
2928	0.0449891	0.0207938	0.0969682	0.0449891	0.0173281	0.116362
2979	0.0439314	0.0203374	0.094679	0.0439314	0.0169478	0.113615
3000	0.0434956	0.0201564	0.0936519	0.0434956	0.016797	0.112382
3031	0.0428814	0.0198888	0.0920721	0.0428814	0.016574	0.110487
3084	0.0419235	0.0194314	0.0894619	0.0419235	0.0161928	0.107354
3138	0.0409701	0.0189185	0.0869387	0.0409701	0.0157654	0.104326
3193	0.0400284	0.0183843	0.0846367	0.0400284	0.0153202	0.101564
3249	0.0390105	0.0178104	0.0825903	0.0390105	0.014842	0.0991084
3306	0.0380337	0.0171809	0.0809753	0.0380337	0.0143174	0.0971704
3364	0.0371268	0.0166748	0.0799078	0.0371268	0.0138957	0.0958893
3422	0.0362164	0.0162418	0.0788118	0.0362164	0.0135349	0.0945742
3482	0.0352996	0.0158944	0.0773954	0.0352996	0.0132453	0.0928745
3543	0.0344201	0.0156761	0.0756459	0.0344201	0.0130634	0.0907751
3605	0.0336361	0.0154835	0.073428	0.0336361	0.0129029	0.0881136
3668	0.0329381	0.0153103	0.0708048	0.0329381	0.0127586	0.0849658
3732	0.0322602	0.0151363	0.0681524	0.0322602	0.0126136	0.0817829
3797	0.0315755	0.0149636	0.0655621	0.0315755	0.0124697	0.0786745
3864	0.0308464	0.0147489	0.0633382	0.0308464	0.0122907	0.0760059
3931	0.0300614	0.0145148	0.0613596	0.0300614	0.0120957	0.0736316
4000	0.0291498	0.0142285	0.0591615	0.0291498	0.0118571	0.0709939
4070	0.0282801	0.0139177	0.0568289	0.0282801	0.0115981	0.0681947
4141	0.027385	0.0135712	0.0545011	0.027385	0.0113093	0.0654014
4213	0.0267648	0.0132167	0.0531767	0.0267648	0.0110139	0.0638121
4287	0.0261895	0.0128487	0.0523619	0.0261895	0.0107072	0.0628343
4362	0.0255984	0.0124797	0.0520351	0.0255984	0.0103997	0.0624421
4438	0.0250596	0.01207	0.052155	0.0250596	0.0100584	0.062586
4516	0.0245241	0.0115709	0.052791	0.0245241	0.00964245	0.0633492
4595	0.0239853	0.011013	0.0536385	0.0239853	0.0091775	0.0643662
4675	0.0235272	0.0104062	0.0548372	0.0235272	0.00867186	0.0658046
4757	0.0230813	0.00975809	0.0560808	0.0230813	0.00813174	0.0672969
4840	0.0226266	0.00919886	0.0571463	0.0226266	0.00766572	0.0685756
4925	0.0222111	0.0087411	0.0580875	0.0222111	0.00728425	0.069705
5000	0.0218911	0.00843371	0.0588313	0.0218911	0.00702809	0.0705976
5011	0.021845	0.00839277	0.0589403	0.021845	0.00699398	0.0707283
5098	0.021547	0.008083	0.0590904	0.021547	0.00673584	0.0709085
5187	0.0212489	0.00781986	0.0587885	0.0212489	0.00651655	0.0705462
5278	0.0209013	0.00763202	0.0582403	0.0209013	0.00636001	0.0698883
5370	0.0204858	0.00748994	0.0573443	0.0204858	0.00624161	0.0688132
5464	0.0200795	0.00737559	0.056156	0.0200795	0.00614633	0.0673871
5560	0.0196856	0.00728489	0.054553	0.0196856	0.00607074	0.0654636
5657	0.0193029	0.00722431	0.0528507	0.0193029	0.00602026	0.0634209
5756	0.0189195	0.00720904	0.0510004	0.0189195	0.00600754	0.0612005
5856	0.0185293	0.00722505	0.049016	0.0185293	0.00602087	0.0588191
5959	0.0181413	0.00728625	0.0469043	0.0181413	0.00607187	0.0562852
6063	0.0178361	0.00736034	0.0447788	0.0178361	0.00613362	0.0537345
6169	0.0174963	0.00744466	0.0423603	0.0174963	0.00620388	0.0508324
6277	0.0171725	0.00755035	0.0403684	0.0171725	0.00629196	0.0484421
6386	0.0168645	0.00759494	0.0388976	0.0168645	0.00632912	0.0466771
6498	0.0165734	0.00758536	0.0377451	0.0165734	0.00632113	0.0452942
6612	0.0163301	0.00753483	0.0366868	0.0163301	0.00627903	0.0440241
6727	0.016116	0.00749233	0.0356582	0.016116	0.00624361	0.0427898
6845	0.0159207	0.00750242	0.034629	0.0159207	0.00625202	0.0415548
6964	0.0157605	0.0075313	0.0336023	0.0157605	0.00627608	0.0403228
7086	0.0156067	0.00757785	0.0326866	0.0156067	0.00631487	0.0392239
7210	0.0154598	0.00763792	0.0318815	0.0154598	0.00636494	0.0382578
7336	0.0153162	0.00768852	0.0311507	0.0153162	0.0064071	0.0373809
7464	0.0151732	0.00764859	0.0307101	0.0151732	0.00637382	0.0368521
7595	0.01503	0.00755874	0.0304496	0.01503	0.00629895	0.0365395
7727	0.0148579	0.00739529	0.0304371	0.0148579	0.00616274	0.0365245
7863	0.0146843	0.00715379	0.030628	0.0146843	0.00596149	0.0367536
8000	0.01451	0.00686661	0.0309076	0.01451	0.00572218	0.0370892
8140	0.0143384	0.00654831	0.031315	0.0143384	0.00545692	0.037578
8282	0.0141801	0.00632416	0.0317621	0.0141801	0.00527013	0.0381145
8427	0.0140229	0.00616993	0.032174	0.0140229	0.00514161	0.0386088
8574	0.0138827	0.00606641	0.0323598	0.0138827	0.00505534	0.0388318
8724	0.0137515	0.00597182	0.0324566	0.0137515	0.00497652	0.0389479
8877	0.0136235	0.00587613	0.0325038	0.0136235	0.00489677	0.0390046
9032	0.0135057	0.00580128	0.0321917	0.0135057	0.0048344	0.03863
9190	0.0133822	0.0058012	0.0316284	0.0133822	0.00483434	0.0379541
9350	0.0132245	0.00586906	0.0303782	0.0132245	0.00489088	0.0364539
9514	0.0131508	0.0062566	0.0288171	0.0131508	0.00521383	0.0345805
9680	0.0131011	0.00727416	0.0260587	0.0131011	0.0060618	0.0312704
9849	0.0130835	0.00860142	0.0229676	0.0130835	0.00716785	0.0275611
10021	0.0130677	0.0102077	0.020258	0.0130677	0.00850642	0.0243096
